# Supplementary material for: The transcription factor Zfh1 acts as a wing-morph switch in planthoppers
Source: Nat Commun. 2022 Sep 27;13:5670. doi: 10.1038/s41467-022-33422-6 (PMC9515195; doi:10.1038/s41467-022-33422-6)
Supplement: Supplementary file 4 — Supplementay Data 1 [file 41467_2022_33422_MOESM4_ESM.xlsx]

## Sheet: Supplementary Data 1
Supplementary Data 1. Transcription factors Differentially expressed between WtLW and WtSW fifth-instar nymphs.
	ID	5th-SW† read count	5th-LW‡ read count	log2(fold change)	P-value	FDR	Nr_annotation
Up-regulated TFs in 5th-instar WtLW versus WtSW nymphs	Nl.chr08.149	0	15	8.22882	6.13562e-05	0.00011816	zinc finger MYM-type protein 1-like
	Nl.chr07.0052	2	52	4.71425	9.11662e-14	2.81319e-13	BTB/POZ domain-containing protein 6-like; hypothetical protein LSTR_LSTR013900
	Nl.chrX.1079	64	1137	4.20945	1.2942e-252	2.70922e-251	T-box transcription factor TBX1-like isoform X2
	Nl.chr03.0042	525	5693	3.50292	0	0	homeodomain-only protein-like
	Nl.chr01.0212	1391	12496	3.23089	0	0	homeobox protein unc-62-like
	Nl.chr04.0816	12	55	2.27085	6.51273e-08	1.54046e-07	zinc finger protein 660-like
	Nl.chrX.1019	9	40	2.25239	5.75696e-06	1.20191e-05	zinc finger protein PLAG1-like isoform X2
	Nl.chr01.1101	6	26	2.11548	0.000540282	0.000952029	zinc finger BED domain-containing protein 1-like
	Nl.chr06.0494	19	79	2.10343	1.82603e-10	4.92602e-10	ZZ-type zinc finger-containing protein 3
	Nl.chr03.1881	11	44	2.08342	5.53353e-06	1.1569e-05	zinc finger protein 2-like
	Nl.scaffold.0289	3597	10719	1.63914	0	0	sal-like protein 1; homeotic protein spalt-major isoform X2
	Nl.chrX.0729	92	256	1.53549	2.03819e-20	7.84421e-20	transcription factor TFIIIB component B&apos;&apos; homolog isoform X1
	Nl.chr11.406	14391	38812	1.49506	0	0	GATA zinc finger domain-containing protein 14-like isoform X2
	Nl.chr03.0411	190	482	1.40518	3.70351e-32	1.84814e-31	zinc finger protein 358-like
	Nl.chr05.1061	333	829	1.37868	1.68491e-51	1.14184e-50	homeobox protein six1-like
	Nl.chr04.0537	222	544	1.35788	7.46179e-34	3.85201e-33	zinc finger protein 181-like isoform X1
	Nl.chr06.0496	1510	3614	1.32292	4.93994e-184	7.91512e-183	BTB/POZ domain-containing protein KCTD1 isoform X2
	Nl.chr03.1365	250	580	1.27641	5.73866e-33	2.91176e-32	PREDICTED: zinc finger protein 691-like
	Nl.chr13.430	23	52	1.25481	0.000460605	0.000824871	zinc finger protein 2-like isoform X1
	Nl.scaffold.0344	2865	6359	1.21394	4.04185e-240	8.16134e-239	zinc finger protein castor homolog 1-like; uncharacterized protein LOC100161789 isoform X1
	Nl.chr01.1354	202	441	1.19033	4.13423e-23	1.70204e-22	zinc finger protein 660-like
	Nl.chr06.0967	88	182	1.11025	2.2341e-09	5.73658e-09	zinc finger CCHC-type and RNA-binding motif-containing protein 1-like
	Nl.chrX.0087	39	80	1.1021	7.65506e-05	0.000146203	transcription factor E3-like
	Nl.chr03.0045	6045	12409	1.10134	9.53153e-301	2.34662e-299	transcription factor BTF3 homolog 4
	Nl.chr07.0216	473	966	1.09405	2.18026e-41	1.26969e-40	zinc finger CCCH-type with G patch domain-containing protein isoform X1
	Nl.chr03.1004	78	153	1.03306	1.91453e-07	4.40062e-07	zinc finger Y-chromosomal protein 1-like
	Nl.chr14.128	48	93	1.01543	7.32624e-05	0.000140088	zinc finger BED domain-containing protein 1-like
	Nl.chrX.1223	772	1465	0.987846	9.90829e-51	6.64784e-50	homeobox protein engrailed-1a-like, partial
	Nl.chr08.074	574	1076	0.970402	1.5227e-37	8.38644e-37	zinc finger protein 771-like
	Nl.chr04.0822	64	118	0.940621	2.23542e-05	4.46692e-05	zinc finger protein 551-like
	Nl.chr03.1075	614	1124	0.935897	7.89946e-37	4.30433e-36	zinc finger CCHC domain-containing protein 24-like
	Nl.chr02.1806	993	1784	0.908746	5.42493e-54	3.78011e-53	CCAAT/enhancer-binding protein zeta; hypothetical protein LSTR_LSTR006078
	Nl.chr01.0532	117	204	0.866322	2.24874e-07	5.15443e-07	zinc finger CCHC domain-containing protein 7-like isoform X2
	Nl.chr04.1024	194	336	0.858247	4.29466e-11	1.19019e-10	zinc finger Y-chromosomal protein-like isoform X1
	Nl.chr01.0770	1592	2751	0.85258	3.73342e-69	3.02863e-68	transcription factor TFIIIB component B&apos;&apos;-like
	Nl.chr06.0489	1266	2179	0.847538	1.57559e-56	1.12702e-55	myb-binding protein 1A
	Nl.chr03.1648	211	363	0.846815	1.5598e-11	4.40003e-11	zinc finger protein 346-like isoform X2
	Nl.chr01.0970	457	782	0.838332	1.71149e-22	6.9344e-22	forkhead box protein O-like
	Nl.chr06.0511	74	126	0.828813	9.88389e-05	0.000187566	zinc finger protein 337-like isoform X1
	Nl.chr02.0094	202	340	0.814734	2.24254e-10	6.03536e-10	BTB/POZ domain-containing protein 2-like; hypothetical protein LSTR_LSTR000877
	Nl.chr04.0598	2363	3924	0.795421	1.89422e-80	1.68715e-79	zinc finger CCCH domain-containing protein 15 homolog
	Nl.chr04.1221	213	344	0.755797	2.57979e-09	6.60592e-09	zinc finger protein 239-like
	Nl.chr10.086	283	454	0.746447	1.4193e-11	4.01747e-11	zinc finger protein 567-like
	Nl.chr12.587	1010	1615	0.741253	6.93643e-35	3.65203e-34	zinc finger protein 330 homolog
	Nl.chr02.0854	337	537	0.736522	4.35938e-13	1.31268e-12	zinc finger matrin-type protein 5-like
	Nl.chr09.678	279	443	0.732669	5.04182e-11	1.39438e-10	zinc finger protein 830
	Nl.chr04.1271	812	1288	0.729396	1.78205e-27	8.10924e-27	zinc finger FYVE domain-containing protein 21-like isoform X2
	Nl.chr04.0527	1455	2299	0.72396	7.23937e-45	4.46318e-44	zinc finger protein OZF-like
	Nl.chr08.456	2408	3778	0.71337	2.02254e-64	1.57852e-63	BTB/POZ domain-containing protein 1-like
	Nl.chr11.274	2632	4099	0.702884	1.40328e-66	1.11518e-65	PDZ domain
	Nl.chr14.126	760	1178	0.695666	1.3162e-23	5.48114e-23	zinc finger protein 271-like isoform X2
	Nl.chr03.0093	118	182	0.686746	5.76491e-05	0.000111412	oocyte zinc finger protein XlCOF19-like
	Nl.chr02.0435	108	162	0.652707	0.000343439	0.000619914	zinc finger protein 271-like
	Nl.chr03.1659	263	394	0.646126	2.9976e-08	7.25347e-08	zinc finger protein 615
	Nl.chrX.1227	223	328	0.622495	1.04032e-06	2.28593e-06	GATA zinc finger domain-containing protein 1-like
	Nl.chr07.0987	312	456	0.61187	1.32508e-08	3.27153e-08	zinc finger protein 26-like
	Nl.chr06.0431	1096	1592	0.602365	4.01085e-24	1.69166e-23	nuclear transcription factor Y subunit B-4
	Nl.chr04.0673	472	685	0.601235	1.12244e-11	3.19303e-11	zinc finger HIT domain-containing protein 1
	Nl.chr01.0134	681	986	0.598078	8.51328e-16	2.82651e-15	zinc finger protein 532-like
Down-regulated TFs in 5th-instar WtLW versus WtSW nymphs	Nl.chrX.0792	2847	1803	-0.595371	2.80911e-36	1.51727e-35	Krueppel-like factor 9
	Nl.chr09.104	310	194	-0.612977	4.30523e-06	9.05974e-06	zinc finger protein 84-like isoform X1
	Nl.chr03.0262	1436	882	-0.639861	1.44591e-23	6.01117e-23	homeobox protein 2
	Nl.scaffold.1119	241	147	-0.646768	2.18111e-05	4.3631e-05	zinc finger protein 394-like
	Nl.chr03.0493	1341	815	-0.654627	9.24104e-23	3.76785e-22	BTB/POZ domain-containing protein KCTD9
	Nl.chr03.1999	201	122	-0.657398	8.1283e-05	0.000154965	PREDICTED: zinc finger protein 571; uncharacterized protein LOC111044697
	Nl.chrX.0086	752	452	-0.669942	1.47612e-14	4.69274e-14	transcription factor EC-like isoform X1
	Nl.chr08.092	351	210	-0.675092	8.17126e-08	1.92171e-07	zinc finger protein basonuclin-2-like
	Nl.chr02.1429	1609	957	-0.685245	3.15626e-29	1.48741e-28	zinc finger protein Pegasus-like isoform X1
	Nl.chr03.1973	206	120	-0.717761	1.61672e-05	3.26495e-05	zinc finger protein 883-like
	Nl.chr06.0907	316	174	-0.797338	5.1229e-09	1.29369e-08	homeobox protein araucan-like isoform X1
	Nl.chr06.0018	389	211	-0.817959	3.83951e-11	1.06631e-10	zinc finger protein 208-like
	Nl.chr06.0017	189	102	-0.825252	3.58549e-06	7.58845e-06	zinc finger protein 33A-like
	Nl.chr09.837	612	326	-0.843849	1.92389e-17	6.77292e-17	zinc finger protein 1 isoform X1
	Nl.scaffold.0332	3504	1860	-0.850004	5.98004e-80	5.31356e-79	zinc finger protein rotund-like isoform X1
	Nl.chr10.562	186	96	-0.887927	9.96877e-07	2.1934e-06	BTB/POZ domain-containing protein 1-like; hypothetical protein LSTR_LSTR010622
	Nl.chr14.117	127	65	-0.903215	3.73138e-05	7.31905e-05	zinc finger protein 2 homolog, partial
	Nl.chr02.0841	372	190	-0.906639	1.25373e-12	3.70668e-12	zinc finger protein 43-like
	Nl.chr05.0386	231	116	-0.930535	8.94147e-09	2.22464e-08	homeobox protein unplugged-like
	Nl.chrX.0356	394	196	-0.944147	4.36249e-14	1.36176e-13	LIM/homeobox protein Lhx5
	Nl.chr06.0447	919	449	-0.969423	3.27682e-31	1.61187e-30	zinc finger protein 12-like
	Nl.chr02.0974	98	47	-0.992387	8.26544e-05	0.000157478	transcription factor Sox-2
	Nl.chr02.0572	568	271	-1.00264	1.74374e-21	6.87887e-21	zinc finger protein ush-like
	Nl.chr12.323	769	336	-1.13013	1.08693e-33	5.58967e-33	homeodomain-interacting protein kinase 2-like, partial
	Nl.scaffold.0383	192	84	-1.1344	8.70586e-10	2.28452e-09	T-box transcription factor TBX20-like
	Nl.chr07.0324	894	389	-1.13583	4.23716e-39	2.37695e-38	BTB/POZ domain-containing protein KCTD12
	Nl.chr02.0517	88	38	-1.1426	3.35867e-05	6.60634e-05	transcription factor E2F7-like
	Nl.chr06.0557	2732	1165	-1.16596	2.13388e-113	2.40138e-112	PREDICTED: transcriptional repressor scratch 2
	Nl.chr11.011	164	70	-1.16879	6.54027e-09	1.64182e-08	zinc finger and BTB domain-containing protein 14-like isoform X2
	Nl.chr07.0064	303	124	-1.22651	2.93408e-16	9.91474e-16	BTB/POZ domain-containing protein 3-like; hypothetical protein LSTR_LSTR013900
	Nl.chr01.0486	296	119	-1.25046	2.37203e-16	8.04482e-16	zinc finger MYM-type protein 1-like
	Nl.chr03.1046	200	80	-1.26154	8.57839e-12	2.44783e-11	zinc finger protein 558-like
	Nl.scaffold.0470	55	22	-1.26849	0.00055193	0.000970938	zinc finger and BTB domain-containing protein 49-like
	Nl.chrX.0338	221	86	-1.30346	2.57009e-13	7.80401e-13	zinc finger protein 208-like isoform X1; uncharacterized protein LOC111045158 isoform X3
	Nl.chr10.143	982	379	-1.30867	5.11793e-53	3.52148e-52	LOW QUALITY PROTEIN: transcription factor Sp9
	Nl.chr12.101	212	79	-1.36307	7.22767e-14	2.24056e-13	BTB/POZ domain-containing protein 3-like
	Nl.chr02.1613	307	113	-1.379	1.13435e-19	4.28556e-19	zinc finger protein jing homolog
	Nl.chr01.1034	62	22	-1.44746	4.22655e-05	8.24125e-05	PREDICTED: homeobox protein orthopedia, partial
	Nl.chr13.431	222	76	-1.48408	2.82623e-16	9.55463e-16	transcription factor GATA-4-like isoform X2
	Nl.chr03.1836	1095	367	-1.5137	1.27246e-72	1.0685e-71	transcription factor Ken 1-like, partial
	Nl.chrX.1175	1915	601	-1.60858	4.44165e-131	5.61687e-130	homeobox protein cut-like
	Nl.chr07.1024	650	203	-1.61399	5.59235e-49	3.65129e-48	zinc finger protein GLIS2-like isoform X1; hypothetical protein LSTR_LSTR002494
	Nl.chr05.0961	83	26	-1.62149	2.0506e-07	4.70391e-07	homeobox protein Nkx-6.2
	Nl.chr06.0466	6732	2092	-1.62242	0	0	FTZ-F1
	Nl.chr03.1837	150	46	-1.64075	9.02576e-13	2.684e-12	transcription factor Ken 1-like; hypothetical protein LSTR_LSTR017434
	Nl.chr09.779	1644	504	-1.64153	5.55595e-118	6.44829e-117	BTB/POZ domain-containing protein 3-like
	Nl.chr09.006	138	42	-1.64589	2.36461e-12	6.90424e-12	homeobox protein abdominal-A homolog
	Nl.chr03.1947	101	30	-1.67659	1.99651e-09	5.13987e-09	CCAAT/enhancer-binding protein gamma
	Nl.chr05.0964	98	26	-1.8618	3.27657e-10	8.75308e-10	transcription factor collier-like, partial
	Nl.chr04.0145	38	10	-1.8679	0.00010027	0.000190137	fork head domain transcription factor slp2-like
	Nl.chr10.521	127	32	-1.91427	1.03165e-13	3.17748e-13	T-box transcription factor TBX6-like
	Nl.chr10.722	545	136	-1.94089	3.0047e-53	2.07225e-52	BTB/POZ domain-containing protein 3-like
	Nl.chr06.0706	57	12	-2.1964	6.51273e-08	1.54046e-07	forkhead box protein F2-like, partial
	Nl.chr06.0205	295	59	-2.25747	2.82384e-36	1.52467e-35	forkhead box protein L1-like; hypothetical protein LSTR_LSTR007749
	Nl.chr05.0512	44	8	-2.40939	7.07644e-07	1.57477e-06	homeobox protein BarH-like 1
	Nl.chr06.0567	91	16	-2.45943	6.71889e-13	2.00565e-12	transcriptional repressor scratch 2-like
	Nl.chr09.023	362	60	-2.53029	8.5845e-50	5.68503e-49	homeotic protein Sex combs reduced
	Nl.chrX.0419	156	25	-2.58976	6.43594e-23	2.63428e-22	homeobox protein onecut isoform X1; hepatocyte nuclear factor 6
	Nl.chr05.0131	102	13	-2.92161	4.18576e-17	1.45354e-16	BTB/POZ domain-containing protein 17-like; hypothetical protein LSTR_LSTR011346
	Nl.chr11.711	12	0	-7.84549	0.000489894	0.000867885	BTB/POZ domain-containing protein 6-B-like
	Nl.chr06.0836	25	0	-8.90689	6.05043e-08	1.43386e-07	BTB/POZ domain-containing protein 6-like; hypothetical protein LSTR_LSTR001301, partial
	Nl.chr09.902	36	0	-9.43045	5.99623e-11	1.65186e-10	forkhead box protein P1-B-like, partial
	Nl.chr04.0783	135	0	-11.3498	2.84053e-40	1.62672e-39	transcription factor SOX-9-like
	Nl.chr02.1708	2176	0	-15.3581	0	0	kruppel-like protein 1 isoform A
†5th-SW, nota dissected from fifth-instar WtSW nymphs.
‡5th-LW, nota dissected from fifth-instar WtLW nymphs
