# Supplementary material for: The transcription factor Zfh1 acts as a wing-morph switch in planthoppers
Source: Nat Commun. 2022 Sep 27;13:5670. doi: 10.1038/s41467-022-33422-6 (PMC9515195; doi:10.1038/s41467-022-33422-6)
Supplement: Supplementary file 5 — Supplementary Data 2 [file 41467_2022_33422_MOESM5_ESM.xlsx]

## Sheet: Supplementary Data 2
Supplementary Data 2. RNAi-mediated knockdown of transcription factor genes and wing morphs.
Gene ID (common name)	Number of females†		Number of males†		Note
	SW	LW	SW	LW
Gfp	56	2	45	4
Nl.chr09.837 (Zfh1)	0	61	3	79
Nl.chrX.1019 (Plag1)	57	3	45	10
Nl.chr04.0527 (Ozf)	43	7	70	11
Nl.chr02.0094	36	10	47	6
Nl.chr12.587 (Zn-finger protein 330)	50	7	56	6
Nl.chr07.0052	54	5	60	9
Nl.chr08.456	44	0	43	7
Nl.chr03.1999 (Zn-finger protein 571)	49	6	34	9
Nl.chr10.722	61	1	37	12
Nl.chr14.128	29	5	36	7
Nl.chrX.1227	57	1	54	2
Nl.chr03.1046 (Zn-finger protein 558)	59	2	45	4
Nl.chr09.104 (Zn-finger protein 84)	56	5	45	19
Nl.chrX.0729 (TFIIIB component B)	54	1	39	1
Nl.chr14.126 (Zn-finger protein 271)	47	2	44	10
Nl.chrX.0087 (TF E3)	41	4	46	9
Nl.chr08.092 (Zn-finger basonuclin-2)	53	1	62	4
Nl.scaffold.1119 (Zn-finger protein 394)	39	5	41	12
Nl.chr11.406	45	2	57	2
Nl.chr03.0493 (KCTD9)	53	8	33	8
Nl.chr05.0131	57	3	35	7
Nl.chr03.0411 (Zn-finger protein 358)	40	1	54	6
Nl.chr03.1659 (Zn-finger protein 615)	52	0	58	4
Nl.chr03.1881 (Zn-finger protein 2)	51	4	43	2
Nl.chr01.0134 (Zn-finger protein 532)	63	1	43	2
Nl.chr07.0987 (Zn-finger protein 26)	51	1	49	2
Nl.chr03.1648 (Zn-finger protein 346)	52	0	38	10
Nl.chrX.0086 (TF EC)	51	3	40	4
Nl.chr04.0537 (Zn-finger protein 181)	43	2	54	5
Nl.chrX.1079 (TBX1)	47	2	36	4
Nl.chrX.0338 (Zn-finger protein 208)	47	1	48	6
Nl.chr01.1101	44	7	34	7
Nl.chr04.1271	43	3	41	8
Nl.chr08.149	51	5	57	5
Nl.chr12.101	44	4	39	5
Nl.chr06.0967	53	4	44	7
Nl.chr04.0783 (SOX9)	49	2	42	9
Nl.chr10.521 (TBX6)	57	3	51	15
Nl.chr03.1947	62	2	47	3
Nl.chr09.779	60	1	56	5
Nl.chr11.711	65	4	62	7
Nl.chr04.1024	40	1	35	3
Nl.chr10.143	38	2	49	7
Nl.scaffold.0470	48	2	59	5
Nl.chr06.0489	49	0	53	0
Nl.chr03.1075	68	0	36	1
Nl.chr08.074	44	0	31	0
Nl.chr03.1004	68	0	47	1
Nl.chr07.0216	66	0	36	0
Nl.chr03.1365 (Zn-finger protein 691)	29	0	36	1
Nl.chr06.0496 (KCTD1)	31	1	48	6
Nl.chr01.0486	50	0	55	4
Nl.chr07.0064	45	0	43	3
Nl.chr02.0517 (E2F7)	68	0	25	0
Nl.chr07.0324 (KCTD12)	61	0	40	0
Nl.scaffold.0383 (TBX20)	50	0	41	0
Nl.chr12.323	58	0	36	0
Nl.chr06.0447 (Zn-finger protein 12)	58	0	60	3
Nl.chrX.0356 (Lhx5)	49	0	40	3
Nl.chr02.0841 (Zn-finger protein 43)	44	0	35	2
Nl.chr10.562	58	0	56	1
Nl.chr06.0018 (Zn-finger protein 208)	58	0	47	1
Nl.chr10.086 (Zn-finger protein 567)	51	2	42	3
Nl.chr04.0673	67	5	65	4
Nl.chr06.0494	58	2	39	7
Nl.chr06.0836	57	0	47	4
Nl.chr02.1429	44	1	64	3
Nl.chr03.1973 (Zn-finger protein 883)	47	2	45	1
Nl.chr11.011	57	0	39	3
Nl.chr04.0822 (Zn-finger protein 551)	47	2	45	1
Nl.chr06.0511 (Zn-finger protein 337)	43	0	42	0
Nl.chr02.0854	37	1	39	3
Nl.chr06.0017 (Zn-finger protein 33A)	74	2	65	3
Nl.chr14.117 (Zn-finger protein 2)	49	0	28	2
Nl.chr06.0205 (FoxL1)	49	1	51	2
Nl.chr03.0093 (XlCOF19)	63	0	52	1
Nl.chrX.0792 (Kruppel-like factor 9)	55	3	48	1
Nl.chr06.0706 (FoxF2)	47	1	49	2
Nl.chr09.902 (FoxP1-B)	51	0	63	3
Nl.chr07.1024 (GLIS2)	39	3	62	3
Nl.chr04.0145 (Slp2)	55	1	51	1
Nl.chr06.0557 (scratch2)	49	0	44	2
Nl.chr06.0567 (scratch2-like)	58	0	55	2
Nl.chr02.1613 (jing)	55	2	37	7
Nl.chr01.1354 (Zn-finger protein 660)	33	0	25	0
Nl.chr13.430	51	0	54	0
Nl.scaffold.0332 (Rotund)	51	0	47	0
Nl.chrX.0729	54	1	39	1
Nl.chrX.0419 (Onecut)	55	1	48	3
Nl.chr09.023 (Scr)	30	0	31	2
Nl.chr05.0512 (Not)	56	0	49	2
Nl.chr05.0961 (HGTX)	61	0	39	2
Nl.chr05.0386 (unpg)	33	0	37	0
Nl.chr06.0907 (ara)	57	1	44	1
Nl.chr03.0262 (Mkx)	58	0	47	2
Nl.chr01.0212 (Vis)	56	0	64	4
Nl.chr03.0042 (Hhex)	46	0	49	1
Nl.chr05.1061 (So)	32	1	34	2
Nl.chrX.1223 (en)	42	0	36	0
Nl.chr02.1708 (Kr-h1)	53	1	54	0
Nl.chr06.0431 (NF-YB)	48	1	55	4
Nl.scaffold.0289 (Sal)	18	0	26	1	Curved wings; ~50 mortality
Nl.chr05.0964 (Collier)	57	0	47	6	Curved wings
Nl.chr11.274	34	2	49	1	Curved wings
Nl.chr02.0435 (Zn-finger protein 271)	14	0	33	2	~40% mortality
Nl.chr01.0532	23	0	6	1	~70% mortality
Nl.chr02.1806 (Zeta)	4	0	36	1	~60% mortality
Nl.chr03.0045	10	0	35	2	~60% mortality
Nl.chr02.0974 (Sox-2)	25	0	17	0	~50% mortality
Nl.chr02.0572					Lethality
Nl.scaffold.0344					Lethality
Nl.chr13.431 (GATA-4)					Lethality
Nl.chr04.0598					Lethality
Nl.chr09.678 (Zn-finger protein 830)					Lethality
Nl.chr03.1837 (Ken 1)					Lethality
Nl.chr06.0466 (FTZ-F1)					Lethality
Nl.chr03.1836					Lethality
Nl.chr09.006 (abd-A)					Lethality
Nl.chrX.1175 (Ct)					Lethality
Nl.chr01.1034 (otp)					Lethality
Nl.chr04.1221 (Zn-finger protein 239)					No amplification
Nl.chr04.0816 (Zn-finger protein 660)					No amplification
†: Fourth-instar WtSW nymphs were used for microinjection with dsRNAs.
