# Supplementary material for: The transcription factor Zfh1 acts as a wing-morph switch in planthoppers
Source: Nat Commun. 2022 Sep 27;13:5670. doi: 10.1038/s41467-022-33422-6 (PMC9515195; doi:10.1038/s41467-022-33422-6)
Supplement: Supplementary file 6 — Supplementary Data 3 [file 41467_2022_33422_MOESM6_ESM.xlsx]

## Sheet: Supplementary Data 3
Supplementary Data 3. BPH homeobox genes and RNAi phenotype.
Gene name	GenBank accession number	Drosophila orthologues	RNAi phenotype from WtSW nymphs†
zfh1	XM_022333330.1	FBpp0303607	Long-winged adults
Ubx	XM_022351162.1	FBpp0082794	Wing-like appendage on the third thoracic segment
Dr-1	XM_022348815.1	FBpp0084807	Malformed wings
ap-1	XM_022346928.1	FBpp0289731	Malformed wings
zfh2	XM_022347603.1	FBpp0088139	Malformed wings; ~50 mortality
mirr	XM_022347036.1	FBpp0303110	Malformed wings
exd	XM_022345988.1	FBpp0305515	Malformed wings
hth	XM_022334700.1	FBpp0081732	Malformed wings
nub	XM_022342057.1	FBpp0111554	Malformed wings
Scr	XM_022329176.1	FBpp0428124	Thin body
eyg	XM_022348135.1	FBpp0308953	Thin body
dll	XM_022332400.1	FBpp0289353	Defective claws
al-2	XM_022346479.1	FBpp0077713	Malformed ovipositor
Awh	XM_022339327.1	FBpp0303103	Malformed ovipositor
otp	XM_022328768.1	FBpp0309636	Lethality
al_1	XM_022338657.1	FBpp0077713	Lethality
abd-A	XM_039433900	FBpp0082829	Lethality
Pb	XM_022329850.1	FBpp0088336	Lethality
vnd	XM_022342070.1	FBpp0110229	Lethality
Lim3-2	XM_022332346.1	FBpp0080713	Lethality
vvl	XM_022346827.1	FBpp0303092	Lethality
ct	XM_022350546.1	FBpp0293664	Lethality
cad-1	XM_022341789.1	FBpp0089336	Morphologically identical to WtSW adults
eve	XM_022346290.1	FBpp0087478	Morphologically identical to WtSW adults
unpg	XM_022333098.1	FBpp0087667	Morphologically identical to WtSW adults
ind	XM_022344934.1	FBpp0306007	Morphologically identical to WtSW adults
Lab	XM_022343161.1	FBpp0081194	Morphologically identical to WtSW adults
zen	MW398542	FBpp0088334	Morphologically identical to WtSW adults
Dfd-1	XM_022335743.1	FBpp0081138	Morphologically identical to WtSW adults
Dfd-2	XM_022333210.1	FBpp0081138	Morphologically identical to WtSW adults
Antp	XM_022329171.1	FBpp0089086	Morphologically identical to WtSW adults
abd-B	XM_022352122.1	FBpp0373669	Morphologically identical to WtSW adults
exex	XM_022331358.1	FBpp0076468	Morphologically identical to WtSW adults
Abox	MW421723	FBpp0301047	Morphologically identical to WtSW adults
B-H2	XM_022333882.1	FBpp0074203	Morphologically identical to WtSW adults
Bari	XM_022351994.1	FBpp0073489	Morphologically identical to WtSW adults
bsh	XM_022328507.1	FBpp0310398	Morphologically identical to WtSW adults
Dbx	MW421724	FBpp0288576	Morphologically identical to WtSW adults
E5	XM_022329569.1	FBpp0082343	Morphologically identical to WtSW adults
en	XM_022344859.1	FBpp0087198	Morphologically identical to WtSW adults
inv	XM_022344848.1	FBpp0311724	Morphologically identical to WtSW adults
Hhex	XM_022343353.1	FBpp0083439	Morphologically identical to WtSW adults
H2.0	XM_022331908.1	FBpp0078858	Morphologically identical to WtSW adults
lbl	XM_022352226.1	FBpp0083491	Morphologically identical to WtSW adults
Dr-2	XM_022333284.1	FBpp0084807	Morphologically identical to WtSW adults
slou	XM_022343730.1	FBpp0083521	Morphologically identical to WtSW adults
bap	XM_022352218.1	FBpp0083486	Morphologically identical to WtSW adults
Tin	XM_022336879.1	FBpp0083485	Morphologically identical to WtSW adults
Hmx	XM_022340065.1	FBpp0312482	Morphologically identical to WtSW adults
HGTX	XM_022343856.1	FBpp0428200	Morphologically identical to WtSW adults
NK7.1	XM_022330701.1	FBpp0312056	Morphologically identical to WtSW adults
Not	XM_022332073.1	FBpp0082993	Morphologically identical to WtSW adults
ro	MW421725	FBpp0084461	Morphologically identical to WtSW adults
C15	XM_022329924.1	FBpp0083510	Morphologically identical to WtSW adults
CG11294	XM_022329841.1	FBpp0303873	Morphologically identical to WtSW adults
Drgx	XM_022346165.1	FBpp0308648	Morphologically identical to WtSW adults
Gsc	XM_022338742.1	FBpp0309909	Morphologically identical to WtSW adults
hbn	XM_022328989.1	FBpp0071485	Morphologically identical to WtSW adults
oc-1	XM_022335583.1	FBpp0303737	Morphologically identical to WtSW adults
oc-2	XM_022341525.1	FBpp0303737	Morphologically identical to WtSW adults
prd-1	XM_022344964.1	FBpp0079882	Morphologically identical to WtSW adults
prd-2	XM_022343611.1	FBpp0079882	Morphologically identical to WtSW adults
toy	XM_022340905.1	FBpp0088249	Morphologically identical to WtSW adults
ey	XM_022333393.1	FBpp0088300	Morphologically identical to WtSW adults
PHDP	XM_022338785.1	FBpp0072133	Morphologically identical to WtSW adults
Ptx1	XM_022341004.1	FBpp0088412	Morphologically identical to WtSW adults
Prop	XM_022333103.1	FBpp0309364	Morphologically identical to WtSW adults
Prrx	XM_022336117.1	FBpp0071889	Morphologically identical to WtSW adults
Rx	XM_022328988.1	FBpp0309625	Morphologically identical to WtSW adults
repo-1	XM_022345861.1	FBpp0082986	Morphologically identical to WtSW adults
repo-2	XM_022348863.1	FBpp0082986	Morphologically identical to WtSW adults
Shox	XM_022329129.1	FBpp0111504	Morphologically identical to WtSW adults
unc-4	XM_022335813.1	FBpp0309491	Morphologically identical to WtSW adults
Lim1	XM_022330730.1	FBpp0071216	Morphologically identical to WtSW adults
Lim3-1	XM_022332391.1	FBpp0080713	Morphologically identical to WtSW adults
Lmxb	XM_022332117.1	FBpp0290293	Morphologically identical to WtSW adults
Lmxa	XM_022344378.1	FBpp0075685	Morphologically identical to WtSW adults
acj6	XM_022329056.1	FBpp0073832	Morphologically identical to WtSW adults
pdm3	XM_022341990.1	FBpp0292044	Morphologically identical to WtSW adults
so	XM_022341396.1	FBpp0089177	Morphologically identical to WtSW adults
Optix	XM_022338351.1	FBpp0087941	Morphologically identical to WtSW adults
Six4	XM_022348114.1	FBpp0077933	Morphologically identical to WtSW adults
ara	XM_022336037.1	FBpp0289778	Morphologically identical to WtSW adults
Mkx	XM_022329815.1	FBpp0300566	Morphologically identical to WtSW adults
Vis	XM_022336170.1	FBpp0087056	Morphologically identical to WtSW adults
Pknox	XM_022330384.1	None	Morphologically identical to WtSW adults
dve	XM_022328531.1	FBpp0071689	Morphologically identical to WtSW adults
Lag1	XM_022352370.1	FBpp0070899	Morphologically identical to WtSW adults
Vsx2	XM_022342836.1	FBpp0309767	No PCR amplification
cad-2	XM_022349662.1	FBpp0089336	No PCR amplification
ap-2	XM_022344070.1	FBpp0289731	No PCR amplification
bnt-1	XM_022346432.1	FBpp0083671	No PCR amplification
bnt-2	XM_022346248.1	FBpp0083671	No PCR amplification
†: Fourth-instar WtSW nymphs (n = 150) were used for microinjection with dsRNAs.
