# Supplementary material for: The transcription factor Zfh1 acts as a wing-morph switch in planthoppers
Source: Nat Commun. 2022 Sep 27;13:5670. doi: 10.1038/s41467-022-33422-6 (PMC9515195; doi:10.1038/s41467-022-33422-6)
Supplement: Supplementary file 7 — Supplementary Data 4 [file 41467_2022_33422_MOESM7_ESM.xlsx]

## Sheet: Supplementary Data 2
Supplementary Data 4. Differentially expressed genes between dsZfh1- and dsGfp-treated fifth-instar nymphs.
	ID	Gfp-nota-1† read count	Gfp-nota-2 read count	Gfp-nota-3 read count	Zfh1-nota-1‡ read count	Zfh1-nota-2 read count	Zfh1-nota-3 read count	log2(fold change)	P-value	FDR	Nr_annotation
Down-regulated genes in dsZfh1 versus dsGfp BPHs	Nl.chr07.1017	273	8	22	0	0	0	-11.0498	0.000144517	0.00479329	uncharacterized protein LOC111049390
	Nl.chr11.169	20	24	52	0	0	0	-9.3736	9.09116e-07	7.22073e-05	-
	Nl.chr04.1035	14	16	20	0	0	0	-8.4235	0.000172719	0.00554967	PREDICTED: transcription factor 23
	Nl.scaffold.1131	20	22	8	0	0	0	-8.4235	0.000226563	0.00696073	-
	Nl.chr05.0916	5	30	9	0	0	0	-8.2605	0.000736864	0.0177661	-
	Nl.scaffold.0878	12	8	22	0	0	0	-8.1799	0.000671702	0.0164963	cuticle protein 7-like
	Nl.chr03.0531	6	19	12	0	0	0	-8.0038	0.00150646	0.0309377	uncharacterized protein LOC111055147
	Nl.scaffold.0394	13	5	16	0	0	0	-7.8662	0.00248547	0.0452578	protein bicaudal C homolog 1-like
	Nl.chr04.0116	6362	48	270	25	45	76	-5.5423	0.000510965	0.013329	hypothetical protein LSTR_LSTR014469; salivary sheath protein b
	Nl.chr07.1016	118	4	12	5	0	0	-4.8125	0.00046411	0.0123413	uncharacterized protein LOC111049391 isoform X1
	Nl.chr13.446	64	73	80	0	0	12	-4.1165	1.2497e-05	0.000625781	uncharacterized protein LOC111055502
	Nl.chr08.399	14	132	10	10	0	0	-4.0135	0.00116807	0.0255898	uncharacterized protein LOC111043326 isoform X2
	Nl.chr09.858	232	9	49	9	0	9	-4	4.26285e-05	0.00172561	trypsin-9
	Nl.chr12.312	30	24	40	5	2	0	-3.8	0.000323768	0.00919608	protein krueppel
	Nl.chr02.0772	60	44	44	0	9	4	-3.5663	6.92912e-05	0.00256894	chemosensory protein 10
	Nl.chr06.0796	200	182	140	28	12	16	-3.2633	7.71856e-14	3.84011e-11	transient receptor potential cation channel subfamily A member 1
	Nl.chr13.303	14	24	74	9	4	0	-3.1575	0.0024154	0.0442431	cathepsin B-like cysteine proteinase 4
	Nl.chrX.1006	1874	1350	1311	210	196	146	-3.0937	2.63946e-53	4.07084e-49	hypothetical protein LSTR_LSTR015329; uncharacterized protein LOC111047163
	Nl.chr04.0419	101	56	50	4	0	20	-3.0791	0.000447158	0.0120358	cuticular protein
	Nl.chr01.0282	3759	4149	2622	717	490	432	-2.7364	1.56822e-42	6.04667e-39	hypothetical protein LSTR_LSTR000778
	Nl.chr10.722	221	188	265	33	44	38	-2.5922	1.55915e-13	7.28691e-11	BTB/POZ domain-containing protein 3-like
	Nl.chr01.0791	536	362	460	99	58	83	-2.5412	3.18304e-19	3.50658e-16	protein Wnt-4-like isoform X2
	Nl.chr10.168	1760	1351	1486	200	271	355	-2.5035	1.50945e-28	3.32574e-25	uncharacterized protein LOC111874763; hypothetical protein LSTR_LSTR013964
	Nl.chrX.1008	817	392	581	100	58	166	-2.4793	2.35642e-12	9.08578e-10	uncharacterized protein LOC111047161
	Nl.chr03.2004	59	137	34	32	11	4	-2.3743	0.00134873	0.0284173	piggyBac transposable element-derived protein 4-like
	Nl.chr03.1858	254863	224942	268339	47904	44808	63155	-2.2924	5.16847e-46	2.65711e-42	-
	Nl.chr12.594	2142	1855	2204	427	551	431	-2.1848	2.411e-37	7.43698e-34	uncharacterized protein LOC111047886; vascular endothelial growth factor A-like
	Nl.chr11.139	274	230	239	66	54	53	-2.1504	1.35521e-12	5.35932e-10	cuticular protein; uncharacterized protein LOC111869981 isoform X1
	Nl.chr11.159	930	1025	794	176	330	141	-2.1497	5.74225e-15	3.54251e-12	venom serine carboxypeptidase-like
	Nl.chr06.0205	547	408	622	111	129	126	-2.1463	2.97187e-17	2.69618e-14	forkhead box protein L1-like; hypothetical protein LSTR_LSTR007749
	Nl.chr02.1335	248	82	157	26	40	50	-2.0985	8.37999e-06	0.000447213	PREDICTED: uncharacterized protein LOC105462500 isoform X1
	Nl.chrX.0060	644	516	493	144	86	168	-2.0816	2.3556e-14	1.34557e-11	hypothetical protein LSTR_LSTR012976
	Nl.chr03.1318	138	138	80	60	8	21	-2.0556	0.000471104	0.0124843	hyaluronidase-like
	Nl.chr04.1017	371	32	153	73	22	46	-2.0263	0.00120036	0.0261116	integumentary mucin A.1-like; uncharacterized protein LOC111064630 isoform X2
	Nl.scaffold.0905	71	120	30	14	18	24	-2.0095	0.00126813	0.0272022	hypothetical protein LSTR_LSTR002261
	Nl.chr13.222	276	54	64	52	32	20	-1.993	0.00107243	0.0239711	maltase 2-like; sucrase
	Nl.chr13.250	92	62	77	39	6	15	-1.988	0.00155038	0.0316903	inactive ubiquitin carboxyl-terminal hydrolase MINDY-4B-like; PREDICTED: protein FAM188B2 isoform X3
	Nl.chr11.525	102	125	66	28	28	22	-1.9533	3.82762e-05	0.00157422	N-acetyllactosaminide beta-1,3-N-acetylglucosaminyltransferase 2-like
	Nl.chr09.889	85	92	88	16	18	36	-1.9334	0.000164214	0.0053432	LOW QUALITY PROTEIN: aminopeptidase N-like
	Nl.scaffold.1036	220	142	136	58	36	44	-1.8979	6.77575e-07	5.64878e-05	hypothetical protein LSTR_LSTR004374
	Nl.scaffold.0215	102	117	83	13	22	47	-1.8914	0.000417281	0.0113907	-
	Nl.chr02.0177	36410	27468	33650	7981	7742	11545	-1.8659	5.15387e-26	9.93602e-23	odorant binding protein 8; uncharacterized protein LOC111046469
	Nl.chr07.1154	25471	18683	22486	4806	3711	9895	-1.8644	5.94716e-05	0.00226477	serpin B5
	Nl.chr02.1629	152	32	94	24	34	24	-1.8111	0.00184957	0.0364318	uncharacterized protein LOC111043330
	Nl.chr07.0127	524	466	487	137	81	219	-1.7693	1.62611e-08	2.38853e-06	cytochrome P450 CYP314A1; ecdysone 20-monooxygenase-like
	Nl.chrX.0439	620	563	586	166	174	200	-1.7481	1.80131e-16	1.4411e-13	-
	Nl.chr03.0430	261	349	225	115	97	49	-1.7439	3.53387e-07	3.24422e-05	uncharacterized protein LOC111059129
	Nl.chr01.0966	10971	11188	10448	3295	3306	3446	-1.7383	2.01254e-49	1.55197e-45	-
	Nl.chr12.566	97	79	99	26	49	13	-1.7144	0.00133538	0.028213	LIRP-like isoform X1; hypothetical protein LSTR_LSTR008018
	Nl.chr10.162	655	693	738	189	279	206	-1.6775	3.017e-14	1.60452e-11	carboxypeptidase D-like isoform X1
	Nl.chr02.1674	998	1023	826	254	422	250	-1.6748	2.16985e-13	9.29602e-11	sodium/potassium/calcium exchanger 4-like
	Nl.chr02.1538	196	250	374	118	73	81	-1.6359	1.08454e-06	8.33397e-05	uncharacterized protein LOC111061089; hypothetical protein LSTR_LSTR008563
	Nl.chr11.254	2895	2792	2916	936	1215	792	-1.6003	3.85562e-22	5.40593e-19	hypothetical protein LSTR_LSTR005141; uncharacterized protein LOC111054990
	Nl.chr03.0072	1434	1544	1477	481	564	493	-1.5778	3.85602e-23	5.94714e-20	uncharacterized protein LOC110840589 isoform X2; invertebrate-type lysozyme 3-like, partial; hypothetical protein LSTR_LSTR004956
	Nl.scaffold.0829	197	264	181	49	115	60	-1.5731	3.39841e-05	0.00143599	multiple inositol polyphosphate phosphatase 1-like isoform X2
	Nl.chr06.0893	875	480	564	230	254	191	-1.5606	2.49599e-10	6.5092e-08	uncharacterized protein LOC111059446; MAM and LDL-receptor class A domain-containing protein 1-like isoform X2
	Nl.chr14.343	138311	111307	104965	37661	32727	52503	-1.5558	5.22263e-19	5.3699e-16	probable chitinase 10
	Nl.chr03.0480	21005	18135	20367	5491	6857	8372	-1.5526	7.89164e-21	1.01427e-17	uncharacterized protein LOC111049259
	Nl.chr06.0770	104	74	74	39	34	17	-1.5524	0.00172147	0.0345257	hypothetical protein
	Nl.chr14.244	110	249	380	120	46	100	-1.5016	0.000528848	0.0136624	Receptor-type tyrosine-protein phosphatase N2
	Nl.chr02.0392	226	250	188	115	50	78	-1.4909	1.40932e-05	0.000681377	transient receptor potential cation channel gamma
	Nl.chr03.1735	3517	3302	3627	1128	1309	1392	-1.4846	1.69241e-23	2.90023e-20	uncharacterized protein LOC111049215
	Nl.chr09.738	183	164	174	46	48	94	-1.4846	9.52629e-05	0.0033621	hypothetical protein LSTR_LSTR010637
	Nl.scaffold.0763	2494	1878	2193	601	729	1069	-1.4767	3.65471e-12	1.31085e-09	uncharacterized protein LOC111043524
	Nl.chr03.0195	56126	52068	41936	19878	20527	16017	-1.4626	1.04491e-28	2.68593e-25	growth/differentiation factor 8-like
	Nl.chr03.1662	338	215	295	76	167	80	-1.4529	3.5158e-05	0.00146949	gamma-glutamyl hydrolase-like
	Nl.chr01.0970	3052	2788	1805	1083	904	952	-1.4234	1.77622e-15	1.14144e-12	forkhead box protein O-like
	Nl.chr02.1036	6693	5421	3869	1811	1892	2420	-1.4178	2.6513e-14	1.46039e-11	-
	Nl.chr01.1483	345	349	269	174	108	94	-1.4126	7.1768e-07	5.95096e-05	follistatin-A, partial
	Nl.chr06.0950	162	152	178	84	68	42	-1.4033	8.62212e-05	0.00309974	glucose dehydrogenase
	Nl.chr05.1234	1667	1415	1578	645	552	641	-1.3812	6.93143e-19	6.68146e-16	hemocytin
	Nl.chr03.1075	864	879	732	257	463	283	-1.3544	6.80953e-09	1.16693e-06	zinc finger CCHC domain-containing protein 24-like
	Nl.chr02.0835	245	346	145	59	140	99	-1.3496	0.000533363	0.0137559	multiple inositol polyphosphate phosphatase 1-like isoform X1
	Nl.chr12.246	2964	2685	2948	1562	938	1026	-1.3329	1.26323e-14	7.49341e-12	chitooligosaccharidolytic beta-N-acetylglucosaminidase-like
	Nl.chr02.0550	3739	3348	2951	1126	784	2139	-1.3197	0.00222906	0.0416713	leucine-rich repeat and fibronectin type-III domain-containing protein 3 isoform X1
	Nl.chr03.1875	5154	3929	4363	1874	1403	2267	-1.3076	1.80331e-13	8.14372e-11	spermidine synthase
	Nl.chr02.1188	293	281	393	104	128	167	-1.3037	6.78876e-06	0.00037528	uncharacterized protein LOC111061942; hypothetical protein LSTR_LSTR002831
	Nl.chr01.0151	109	93	98	42	36	49	-1.2775	0.00166713	0.0336106	-
	Nl.chr09.501	1662	1774	1638	752	734	674	-1.2768	1.00106e-19	1.18764e-16	-
	Nl.chr13.110	110	88	133	44	62	37	-1.2643	0.00220831	0.0413334	arylsulfatase B-like
	Nl.chr10.265	5151	5730	6418	2612	3086	1823	-1.2575	4.15352e-13	1.73134e-10	4-hydroxyphenylpyruvate dioxygenase
	Nl.chr09.358	1138	925	982	324	325	642	-1.253	7.72869e-07	6.3404e-05	uncharacterized protein LOC111047997; hypothetical protein LSTR_LSTR009980
	Nl.chr01.1117	2647	2332	2419	1317	1024	881	-1.2502	1.95012e-16	1.4411e-13	uncharacterized protein LOC111047716
	Nl.chr07.0869	221	148	204	55	55	134	-1.2407	0.00185825	0.0365559	regucalcin-like isoform X1
	Nl.chr10.494	1227	1016	1107	426	488	569	-1.2097	2.9348e-11	9.63051e-09	low choriolytic enzyme-like
	Nl.scaffold.1098	259	239	191	92	138	80	-1.2077	9.85874e-05	0.00346358	-
	Nl.chr07.0717	505	298	453	185	158	215	-1.2045	3.97154e-06	0.00023927	uncharacterized protein LOC111048704 isoform X1
	Nl.chr04.0104	150	200	135	70	86	62	-1.1996	0.000405109	0.0111174	serine/threonine-protein phosphatase PP1-alpha-like
	Nl.chr02.0925	4179	3907	4883	2170	2101	1611	-1.1914	1.08034e-15	7.57365e-13	tyrosine aminotransferase-like
	Nl.chr03.1778	2259	1748	1838	759	989	896	-1.187	5.34565e-13	2.16963e-10	uncharacterized protein LOC111043364
	Nl.chr01.1482	308	350	258	158	120	138	-1.1781	3.66767e-06	0.000225364	follistatin-A, partial
	Nl.chr07.0155	920	682	593	348	401	264	-1.1716	6.7032e-08	8.33738e-06	uncharacterized protein LOC111045664
	Nl.chr07.0908	852	932	944	501	400	362	-1.1593	5.85474e-11	1.8812e-08	transient receptor potential channel pyrexia-like
	Nl.chr02.0931	23038	19591	21137	8167	9144	11874	-1.1577	1.2326e-13	5.94076e-11	venom serine carboxypeptidase-like
	Nl.chr03.1448	23356	17720	18904	6700	10819	10553	-1.1322	2.3222e-10	6.17505e-08	hypothetical protein LSTR_LSTR011300
	Nl.chr03.1362	1182	997	1093	590	472	479	-1.1314	2.94412e-12	1.10749e-09	-
	Nl.chr05.0356	41435	39471	41291	13896	25331	18887	-1.1166	3.32901e-10	8.41695e-08	-
	Nl.chr04.0108	180274	210130	191922	99839	115606	64784	-1.1133	1.57571e-11	5.4005e-09	cuticle protein
	Nl.chr11.350	25307	23443	25740	11473	14131	10088	-1.1118	1.44848e-16	1.24111e-13	hypothetical protein LSTR_LSTR009210
	Nl.chr02.1609	2469	1796	1921	681	887	1356	-1.103	8.0225e-07	6.53651e-05	xanthine dehydrogenase/oxidase-like isoform X1
	Nl.chr01.1424	12509	11282	12437	4688	4590	7971	-1.0909	1.0399e-08	1.67067e-06	protein takeout-like
	Nl.chrX.0616	557	503	523	232	302	236	-1.0863	1.32419e-07	1.41827e-05	-
	Nl.chr11.305	521	530	640	280	385	173	-1.0751	3.72169e-05	0.00153475	odorant-bindingn protein 6
	Nl.chr11.066	336	309	359	165	182	146	-1.0745	4.69092e-06	0.000277196	uncharacterized protein LOC111058824
	Nl.chr02.1014	162	164	259	88	108	90	-1.0744	0.000866919	0.0203508	cytochrome b5-like isoform X1
	Nl.chr01.0444	381	492	359	216	200	191	-1.0646	2.09102e-06	0.000139609	-
	Nl.chr14.275	69889	55150	58845	28845	28369	33198	-1.061	1.96221e-16	1.4411e-13	-
	Nl.chr02.0571	811	503	514	310	306	291	-1.0576	1.19461e-06	9.03256e-05	probable G-protein coupled receptor 158 isoform X1
	Nl.chr05.1335	795	460	346	268	122	391	-1.0533	0.00245481	0.0448585	serine proteinase stubble-like
	Nl.chr05.0617	12290	9799	9886	4162	3942	7530	-1.0505	3.44213e-07	3.17892e-05	uncharacterized protein LOC111055901
	Nl.chr03.1564	552	493	624	205	357	271	-1.0461	1.32679e-05	0.000653775	trypsin-like
	Nl.chr08.368	847	756	943	427	380	458	-1.0452	9.23319e-09	1.51493e-06	alpha-tocopherol transfer protein-like isoform X2; uncharacterized protein LOC106681725
	Nl.scaffold.0231	472	351	456	184	196	254	-1.0441	1.34087e-05	0.000658606	LOW QUALITY PROTEIN: uncharacterized protein LOC111048365; hypothetical protein LSTR_LSTR008535
	Nl.chr01.0330	1104	1027	1171	393	527	711	-1.0429	1.45711e-06	0.000105507	PREDICTED: cysteine-rich protein 1-like
	Nl.chrX.0980	1852	1416	1540	553	553	1250	-1.0397	6.22612e-05	0.00235357	uncharacterized protein LOC111051753; hypothetical protein LSTR_LSTR006653
	Nl.chr09.790	9085	8919	9687	4158	6243	3623	-1.0363	1.35188e-09	2.89584e-07	calexcitin-1
	Nl.chr11.185	234	192	206	130	75	112	-1.0333	0.000565738	0.0143983	protein spaetzle 5
	Nl.chrX.0939	523	620	548	159	285	401	-1.0203	0.000339784	0.00956293	uncharacterized protein LOC111050892 isoform X2
	Nl.chr11.612	200	190	134	82	84	100	-1.0146	0.00131783	0.0279572	dual specificity protein phosphatase 21-like
	Nl.chr05.0459	7115	6535	6689	2343	2866	4980	-1.0139	2.04071e-06	0.000137885	UDP-glucuronosyltransferase 2B33-like
	Nl.chr02.0707	957	907	704	444	517	362	-1.0095	9.44121e-08	1.10312e-05	gamma-aminobutyric acid receptor subunit alpha-6-like; hypothetical protein LSTR_LSTR009825
	Nl.chr01.1121	949	579	1028	349	380	563	-1.0095	4.4082e-05	0.00176808	major facilitator superfamily domain-containing protein 12-like isoform X1
	Nl.chr03.1770	514	396	266	172	236	198	-1.003	0.000182961	0.00581816	uncharacterized protein LOC111064085 isoform X1
	Nl.scaffold.0487	681	772	671	329	438	329	-1.002	2.17622e-07	2.16541e-05	hypothetical protein LSTR_LSTR006406; uncharacterized protein LOC111044510
	Nl.chr01.1495	444	491	651	313	273	239	-0.9895	7.64911e-06	0.000415974	EF-hand calcium-binding domain-containing protein 4A-like isoform X2
	Nl.chr01.1449	281	212	216	105	149	115	-0.9883	0.000446515	0.0120358	-
	Nl.chr05.0598	1668	1456	1286	479	696	1085	-0.9839	3.97455e-05	0.00163031	neuronal acetylcholine receptor subunit alpha-5-like; hypothetical protein LSTR_LSTR001303
	Nl.chr02.1368	9640	9677	9454	4843	4998	5454	-0.9492	1.26949e-15	8.51278e-13	uncharacterized protein LOC111054818 isoform X1
	Nl.chrX.0538	778	620	651	313	412	370	-0.9465	9.84187e-07	7.74444e-05	ankyrin repeat and SOCS box protein 14-like
	Nl.chr09.288	482	605	439	184	287	338	-0.9442	0.000212593	0.00659721	-
	Nl.chr11.322	317	364	325	156	138	237	-0.9438	0.000390524	0.0107747	hypothetical protein LSTR_LSTR008076, partial
	Nl.chr04.0645	170	180	177	115	88	83	-0.928	0.00156286	0.0318414	synaptic vesicle glycoprotein 2B-like
	Nl.chr02.1591	3472	3105	3155	1555	2304	1451	-0.9268	3.00567e-08	4.10234e-06	uncharacterized protein LOC111030485; actin-binding Rho-activating protein-like
	Nl.chr01.0914	334	257	247	160	115	177	-0.9242	0.000542615	0.0139712	uncharacterized protein LOC111051193
	Nl.chr07.0025	490	862	541	368	389	279	-0.9196	9.41922e-05	0.0033396	alpha-tocopherol transfer protein-like
	Nl.chr09.256	1891	1794	2208	833	1374	1016	-0.9156	1.04482e-06	8.13854e-05	uncharacterized protein LOC111055960
	Nl.chr03.0418	8203	9353	10591	4767	6481	4236	-0.913	1.70792e-08	2.4618e-06	uncharacterized protein LOC111060006
	Nl.chr10.079	5776	6620	7486	2576	4453	3904	-0.9003	1.25971e-06	9.38572e-05	troponin C-like isoform X1
	Nl.chr12.540	2648	3183	2961	1495	2049	1342	-0.8987	5.23712e-08	6.73101e-06	-
	Nl.chr03.1818	1220	1168	1047	673	581	646	-0.895	2.13669e-09	4.27975e-07	uncharacterized protein LOC111051467; major facilitator superfamily domain-containing protein 6-A-like
	Nl.chr01.1469	295	305	243	146	226	102	-0.8937	0.00275917	0.0494547	neprilysin-2-like
	Nl.scaffold.0646	641	773	706	334	503	344	-0.8926	1.66661e-05	0.00078366	protein msta-like
	Nl.chr10.143	639	583	457	336	382	226	-0.8894	6.57872e-05	0.00245674	LOW QUALITY PROTEIN: transcription factor Sp9
	Nl.chr09.085	293	301	189	175	161	104	-0.8892	0.00193514	0.0374007	-
	Nl.scaffold.0843	85439	95007	82360	41312	59948	45853	-0.8828	8.55498e-10	1.9693e-07	arginine kinase
	Nl.chr07.0768	3994	3215	4023	1548	2137	2551	-0.8789	1.24808e-06	9.34428e-05	tubulin beta chain-like
	Nl.chr03.0290	6904	5053	5246	3071	3715	2901	-0.8777	9.26203e-10	2.0926e-07	uncharacterized protein LOC111050904
	Nl.chr12.213	1741	1294	1430	906	774	828	-0.8747	7.77552e-09	1.28948e-06	LOW QUALITY PROTEIN: epoxide hydrolase 4-like
	Nl.chr03.0843	846	725	821	426	507	416	-0.872	4.18153e-07	3.6643e-05	hypothetical protein LSTR_LSTR009190
	Nl.chrX.0690	3856	3395	3533	1737	1878	2418	-0.8689	1.83481e-08	2.62021e-06	carbohydrate sulfotransferase 11-like isoform X1
	Nl.chr11.667	1378	1318	1328	749	709	808	-0.8661	2.32967e-09	4.54817e-07	uncharacterized protein LOC111049783
	Nl.chr03.0401	419373	550144	479078	313172	330417	184344	-0.8658	3.94051e-07	3.49978e-05	-
	Nl.chr12.146	675	725	593	366	421	343	-0.865	1.5583e-06	0.000111419	tyrosine-protein phosphatase 10D
	Nl.chr11.008	2339	1525	1520	763	693	1533	-0.8632	0.000576093	0.0145419	uncharacterized protein LOC103515323
	Nl.chr01.1174	61161	55045	53185	29830	31319	34565	-0.8611	1.84808e-13	8.14372e-11	proclotting enzyme-like isoform X1
	Nl.chr02.1416	2644	2590	2345	1417	1431	1446	-0.8609	3.36818e-12	1.23684e-09	venom dipeptidyl peptidase 4-like
	Nl.chr03.0718	4079	3527	3962	2139	2011	2385	-0.8602	8.29987e-11	2.56018e-08	uncharacterized protein LOC111047191
	Nl.chr03.0713	1978	1527	1885	832	1192	1036	-0.8588	5.99995e-07	5.05668e-05	sugar transporter 1
	Nl.chr02.1443	1335	1516	1144	758	864	658	-0.8584	1.12842e-07	1.24577e-05	uncharacterized protein LOC111050009
	Nl.chr11.195	536	552	475	330	261	296	-0.8583	6.384e-06	0.000358038	PREDICTED: uncharacterized protein LOC109035379
	Nl.chr11.601	43697	44369	37665	22884	29819	19358	-0.8563	2.2187e-09	4.38705e-07	uncharacterized protein LOC111049206
	Nl.chr13.092	1659	1387	1533	736	657	1178	-0.854	3.09817e-05	0.00132731	PREDICTED: protein takeout-like
	Nl.chr09.806	1575	1368	1472	934	830	765	-0.8503	9.49763e-10	2.0926e-07	aminopeptidase N-like
	Nl.chr02.0619	5796	5277	4608	3453	3134	2442	-0.8487	1.8693e-10	5.27236e-08	nose resistant to fluoxetine protein 6-like
	Nl.chr11.336	2318	2698	2530	1187	1890	1270	-0.8444	1.6169e-06	0.000113869	-
	Nl.chr03.0526	48638	50114	47249	24490	34791	25164	-0.838	1.9374e-09	3.98407e-07	arginine kinase
	Nl.chr04.0014	744	669	693	468	362	388	-0.8333	1.19474e-06	9.03256e-05	-
	Nl.chrX.0175	951	936	650	480	581	417	-0.8314	1.63981e-05	0.00077579	tubulointerstitial nephritis antigen-like
	Nl.chr10.709	365	383	296	237	195	175	-0.8313	0.000208107	0.0064763	LOW QUALITY PROTEIN: uncharacterized protein LOC111064417; F-box/LRR-repeat protein 21-like
	Nl.scaffold.0509	671	359	608	383	304	267	-0.8303	0.000511625	0.013329	facilitated trehalose transporter Tret1-2 homolog isoform X1
	Nl.chr05.1182	7853	7436	7594	3695	5115	4447	-0.8296	2.54502e-09	4.84591e-07	uncharacterized protein LOC111049168; hypothetical protein LSTR_LSTR002904
	Nl.chrX.0931	1085	1034	958	622	628	540	-0.8285	2.29037e-08	3.21131e-06	fatty acyl-CoA reductase 1
	Nl.chr01.0156	7077	5901	9288	3395	3636	5721	-0.8259	3.50238e-05	0.00146949	-
	Nl.chr04.0741	2831	2711	3138	1324	1874	1837	-0.8225	4.78783e-07	4.10237e-05	methanethiol oxidase isoform X1; selenium-binding protein 1-A-like
	Nl.chr03.0184	362	324	329	209	138	241	-0.8159	0.00111701	0.0246462	sphingomyelin phosphodiesterase-like
	Nl.chr10.430	765	618	920	556	433	371	-0.8101	5.52e-05	0.00212645	hypothetical protein LSTR_LSTR008875
	Nl.chr07.0936	3532	2969	3038	1480	1543	2511	-0.8081	1.82928e-05	0.000843464	protein obstructor-E-like
	Nl.chr04.1005	2565	2258	2241	1248	1476	1435	-0.8048	4.12227e-09	7.47974e-07	beta-1,3-glucan-binding protein-like; hypothetical protein LSTR_LSTR010131
	Nl.chr03.0404	19762	33930	25047	20663	16376	9959	-0.8033	6.28147e-05	0.00236868	cuticular protein
	Nl.chr14.269	1044	943	1138	598	740	519	-0.8018	3.91226e-06	0.000237449	putative acyl-CoA-binding protein
	Nl.chr03.0891	3047	3255	2858	1752	2106	1590	-0.7984	4.43027e-09	7.94512e-07	aquaporin-11
	Nl.chrX.1014	378	388	374	268	220	190	-0.7984	0.000149647	0.00493162	uncharacterized protein LOC111871129 isoform X1
	Nl.chr02.0260	3438	3965	2290	1993	2020	1749	-0.7975	1.68936e-06	0.000117722	spondin-1-like
	Nl.chr07.0938	13006	13761	13684	9276	8397	6503	-0.7939	2.26971e-10	6.14136e-08	protein obstructor-E-like
	Nl.chr06.0646	867	563	737	472	417	402	-0.793	2.68572e-05	0.00118348	PREDICTED: zinc finger protein SNAI3-like
	Nl.chr12.171	12105	14773	14334	6493	11638	6699	-0.7835	2.40796e-05	0.00106718	muscle-specific protein 20
	Nl.chr06.0324	529	431	497	320	381	185	-0.7812	0.00134776	0.0284173	ras-related and estrogen-regulated growth inhibitor
	Nl.chr01.0621	4958	4509	4396	2697	3121	2527	-0.7796	1.39047e-10	4.12409e-08	hypothetical protein LSTR_LSTR003844
	Nl.chr11.627	2257	1776	3049	834	2130	1300	-0.7796	0.00211572	0.0399877	endocuticle structural glycoprotein ABD-4-like
	Nl.chr02.0255	2685	2343	2730	1458	1853	1383	-0.7735	1.23675e-07	1.33387e-05	uncharacterized protein LOC111051460; hypothetical protein LSTR_LSTR007829
	Nl.chr02.0209	1216	1434	1530	995	831	705	-0.7726	1.82748e-06	0.000125827	cuticular protein
	Nl.chr09.619	1025	575	771	503	477	461	-0.7641	0.000132652	0.00447887	synaptic vesicle glycoprotein 2B-like isoform X1
	Nl.chr03.0432	9024	7310	7687	5104	4756	4724	-0.7636	9.37514e-12	3.2862e-09	ABC transporter G family member 9 isoform X1
	Nl.chrX.0513	3001	2990	2678	1449	2306	1535	-0.7627	5.91383e-06	0.000334099	secreted frizzled-related protein 5-like isoform X1
	Nl.scaffold.0828	1393	1276	1569	832	917	825	-0.7626	3.37582e-07	3.15583e-05	alpha-tocopherol transfer protein-like
	Nl.chr03.0400	10190	12318	14992	8888	7420	6563	-0.7601	4.54895e-07	3.94148e-05	cuticular protein; hypothetical protein LSTR_LSTR009158
	Nl.chr06.0503	1177	814	1160	422	519	943	-0.7572	0.00256754	0.0464952	uncharacterized protein LOC111048311
	Nl.chr05.0151	1268	1341	968	643	998	560	-0.7571	0.000223985	0.00689526	uncharacterized protein LOC111049459; PREDICTED: mucin-5AC
	Nl.scaffold.0609	70608	64740	65447	44200	47970	31652	-0.7523	1.13931e-08	1.79302e-06	GTP cyclohydrolase 1 isoform X2
	Nl.chr03.1180	972	873	756	556	614	433	-0.7511	1.43125e-05	0.000689816	bestrophin-2-like isoform X1
	Nl.chr01.1724	7858	8022	8191	3766	5865	5084	-0.7502	1.36772e-06	0.00010093	protein lethal(2)essential for life
	Nl.chr03.0839	362	353	302	180	237	208	-0.7466	0.000899671	0.0207625	leucine-rich repeat-containing protein 28-like
	Nl.chr02.0421	9765	7609	8773	5219	4967	5841	-0.7431	7.57415e-09	1.28369e-06	-
	Nl.scaffold.0186	2543	2861	2014	1539	1706	1349	-0.74	5.97107e-07	5.05668e-05	uncharacterized protein ZK1073.1 isoform X2
	Nl.chr12.037	4703	4218	4439	2737	2054	3384	-0.7365	5.59393e-06	0.000321922	-
	Nl.chr11.337	19494	19228	16152	11107	13810	9251	-0.7364	8.02183e-08	9.60033e-06	PDZ and LIM domain protein Zasp isoform X1
	Nl.chr03.0600	8411	7814	7317	5089	5308	4246	-0.7342	8.73042e-11	2.64018e-08	-
	Nl.chr04.1119	879	786	918	530	605	472	-0.7327	9.24077e-06	0.000484763	aldose 1-epimerase-like isoform X1
	Nl.chr12.282	4776	4723	4049	2698	3107	2615	-0.7322	1.9279e-09	3.98407e-07	myosin light chain kinase, smooth muscle-like isoform X2
	Nl.chr04.0596	360	379	308	208	214	226	-0.7321	0.000572862	0.014484	low choriolytic enzyme; hypothetical protein LSTR_LSTR001102
	Nl.chr10.345	21730	21038	22684	13112	14294	13248	-0.7297	1.62532e-11	5.44941e-09	annexin B10-like
	Nl.chrX.0613	344	335	390	248	242	179	-0.7283	0.000891381	0.0206875	potassium voltage-gated channel protein Shal
	Nl.chr05.0810	5890	6283	6226	3713	4718	3087	-0.7281	3.9484e-07	3.49978e-05	-
	Nl.chr05.0428	6748	7414	6258	4041	4568	4099	-0.7277	7.6243e-10	1.78166e-07	chymotrypsin-2-like
	Nl.chr10.372	315	316	366	169	199	247	-0.7265	0.0023123	0.0426586	-
	Nl.chr03.1053	3170	2665	2445	2003	1735	1450	-0.7255	1.1147e-07	1.24577e-05	uncharacterized protein LOC111055351 isoform X1
	Nl.chr04.0556	6712	5466	4200	3983	3435	2853	-0.7253	1.62541e-06	0.000113948	3-phosphoinositide-dependent protein kinase 1-like
	Nl.chr03.1022	1148	1132	1365	919	738	625	-0.7253	1.05866e-05	0.000546078	homogentisate 1,2-dioxygenase-like
	Nl.chr01.1116	587	445	457	282	269	370	-0.7243	0.000624178	0.0154027	intraflagellar transport protein 74 homolog
	Nl.chr12.539	53474	54865	57400	30669	44862	28471	-0.7242	1.43395e-06	0.000104347	troponin T
	Nl.chrX.0270	58367	55317	48507	40125	34254	27506	-0.7228	3.69813e-09	6.79003e-07	twitchin
	Nl.chr02.0208	413856	551956	522695	362621	325181	247357	-0.7215	3.86608e-07	3.48693e-05	cuticle protein 18.7-like
	Nl.chr02.0472	3513	3803	3074	2528	2171	1836	-0.7187	5.02088e-08	6.50731e-06	sodium/potassium-transporting ATPase subunit beta-2-like
	Nl.chr03.1132	1867	1450	1698	971	1125	1044	-0.7182	9.03099e-07	7.21683e-05	uncharacterized protein LOC111064613
	Nl.chr04.1302	355	294	302	186	224	188	-0.7167	0.0012758	0.0272908	hypothetical protein GE061_11338; uncharacterized protein LOC116165583
	Nl.chrX.0365	2302	2267	1924	1360	1547	1186	-0.7151	1.7686e-07	1.79454e-05	uncharacterized protein LOC111053715
	Nl.chr06.0760	385	400	397	244	297	206	-0.714	0.000745011	0.0178977	uncharacterized protein LOC111054590
	Nl.chr11.200	6286	5153	5187	3054	4005	3423	-0.7098	1.70631e-07	1.74281e-05	4-coumarate--CoA ligase 1-like isoform X3
	Nl.chr05.0951	10305	10263	9788	5643	8208	5391	-0.7091	1.58043e-06	0.000111812	uncharacterized protein CG45076-like isoform X10
	Nl.chr03.0382	1706	1387	1454	859	1186	837	-0.7084	1.57508e-05	0.000747461	PREDICTED: F-box/LRR-repeat protein 7 isoform X1
	Nl.chr07.0496	1482	976	1148	764	894	632	-0.7084	6.83289e-05	0.0025455	protein obstructor-E-like
	Nl.chr05.0340	26870	18764	28443	9177	21813	15809	-0.7057	0.00131377	0.0279095	-
	Nl.chr07.0143	843	916	961	580	498	630	-0.7055	2.15998e-05	0.000976931	-
	Nl.chr01.1386	914	1004	1092	538	634	717	-0.7053	5.40883e-05	0.00209705	serine protease snake-like; hypothetical protein LSTR_LSTR000322
	Nl.chr06.0356	21499	21417	15917	13302	13047	11013	-0.7036	1.30609e-08	1.99443e-06	titin isoform X1
	Nl.chr05.0892	706	649	776	422	519	412	-0.7019	7.48322e-05	0.00275451	-
	Nl.chr04.0245	3676	3164	3679	2471	1712	2443	-0.7016	2.97092e-06	0.000189486	C-type lectin 37Db-like isoform X3
	Nl.chr11.536	6579	7691	5296	3875	4971	3607	-0.7014	3.36819e-06	0.000210314	transmembrane protein 35A
	Nl.chr02.1809	2183	2069	2140	1423	1421	1220	-0.7003	1.18175e-08	1.84102e-06	arylsulfatase B-like
	Nl.chr02.0075	549	754	502	355	362	422	-0.6989	0.000568232	0.014438	cytochrome P450 CYP4G76
	Nl.scaffold.0649	453	500	554	331	342	288	-0.6951	0.000246561	0.00741268	-
	Nl.scaffold.0438	10396	11016	8464	6348	7195	5569	-0.6936	4.99367e-08	6.50731e-06	junctophilin-1-like isoform X1
	Nl.chr01.1384	604	609	788	346	457	465	-0.6932	0.000571979	0.014484	venom protease-like
	Nl.chr12.030	944	771	683	526	599	415	-0.6931	0.000132714	0.00447887	hypothetical protein LSTR_LSTR012465
	Nl.chr11.759	608	516	383	300	266	388	-0.6909	0.0019787	0.0378975	choline/ethanolamine kinase-like
	Nl.chr03.0050	6848	6465	7747	4498	5096	3923	-0.6881	9.89207e-08	1.14198e-05	hypothetical protein LSTR_LSTR004965
	Nl.chr03.0954	384	416	354	200	308	233	-0.6849	0.00246681	0.0450245	potassium channel subfamily K member 15
	Nl.chr07.1156	31260	27745	25817	14659	17887	21437	-0.6841	2.41614e-06	0.000159248	uncharacterized protein LOC111058203
	Nl.chr05.0952	7124	6843	6964	3843	5592	4065	-0.6805	2.01824e-06	0.000137124	-
	Nl.chr07.0687	1891	1641	1194	1139	979	929	-0.6805	2.16802e-05	0.000977699	transient receptor potential channel pyrexia
	Nl.chr01.0817	18884	17303	19140	10787	14005	10890	-0.6796	8.5229e-08	1.00343e-05	ejaculatory bulb-specific protein 3-like; putative chemosensory protein CSP6
	Nl.chr01.1171	12732	11590	11130	7651	8588	6701	-0.6771	2.7177e-09	5.1116e-07	trimeric intracellular cation channel type 1B.1
	Nl.chr03.0953	837	814	932	536	669	470	-0.675	0.00010106	0.0035424	UPF0565 protein C2orf69 homolog isoform X1
	Nl.scaffold.1096	518	447	583	366	375	265	-0.674	0.000783216	0.018728	hypothetical protein LSTR_LSTR001852
	Nl.scaffold.0769	962	631	1255	695	481	657	-0.6719	0.00228478	0.0423158	uncharacterized protein LOC106663390 isoform X1
	Nl.chr05.1233	2307	2723	3435	1118	2092	2214	-0.6709	0.00181809	0.0359492	-
	Nl.chr11.461	430	526	416	309	301	279	-0.6705	0.000462505	0.0123331	cuticular protein
	Nl.chr06.0470	8747	8854	9533	5979	6595	5083	-0.6686	2.46574e-08	3.39546e-06	uncharacterized protein LOC111043538 isoform X2
	Nl.scaffold.1028	5181	5958	5730	3636	2980	4252	-0.6649	4.0456e-06	0.000241842	xanthine dehydrogenase-like isoform X1
	Nl.chr11.115	687	699	615	397	508	399	-0.6649	0.000155613	0.00508479	ammonium transporter Rh type A-like
	Nl.chr03.0039	1293	1217	1293	735	857	872	-0.6648	7.13978e-06	0.000390485	uncharacterized protein LOC111055834
	Nl.chr01.1626	1309	1302	1324	743	1081	746	-0.6642	7.68504e-05	0.00281535	protein takeout-like isoform X1; hypothetical protein LSTR_LSTR000134
	Nl.chr02.0221	1446	1757	1170	931	1038	881	-0.6635	3.58041e-05	0.00149245	sodium/potassium-transporting ATPase subunit beta-2-like
	Nl.chr07.0428	2452	2074	2195	1360	1590	1425	-0.6632	4.10306e-07	3.61609e-05	sugar transporter
	Nl.chr06.0396	15000	12852	9708	5792	9045	9465	-0.6631	0.000206289	0.00645293	phosphoglucomutase-like
	Nl.chr14.082	656	644	886	465	582	388	-0.6584	0.000985299	0.0223474	tetratricopeptide repeat protein 36 homolog
	Nl.chr10.104	570907	583506	535990	403484	433734	279500	-0.6535	8.32504e-07	6.72236e-05	calcium-transporting ATPase sarcoplasmic/endoplasmic reticulum type
	Nl.chr11.638	860	650	1119	471	536	701	-0.6504	0.00255369	0.0463905	cuticular protein
	Nl.chrX.0030	6407	4832	4333	2837	2327	4903	-0.6472	0.00188518	0.0368975	serine proteinase stubble
	Nl.chr03.0189	2843	2065	1599	1645	1224	1417	-0.6461	0.000184068	0.00584132	diacylglycerol kinase theta isoform X1
	Nl.chr10.007	511	547	541	374	416	271	-0.6458	0.00090061	0.0207625	uncharacterized protein LOC111049179; hypothetical protein LSTR_LSTR003626
	Nl.chr04.0060	3104	2917	3269	1688	2599	1858	-0.6439	5.00165e-05	0.00196787	hexokinase-1-like
	Nl.chr01.0394	32041	29589	30239	18326	18818	23085	-0.6426	2.44942e-07	2.40621e-05	cartilage oligomeric matrix protein
	Nl.chr03.1998	429	390	500	302	281	287	-0.6422	0.000970782	0.0221158	apolipoprotein D isoform X2
	Nl.chr13.084	2374	1948	1927	1436	1530	1182	-0.6418	2.19096e-06	0.000145652	neutral and basic amino acid transport protein rBAT-like isoform X1
	Nl.chrX.0815	7460	6190	5567	3678	3904	5050	-0.6373	1.75588e-05	0.000818153	probable chitinase 2
	Nl.chr04.0696	684	650	603	455	406	423	-0.6349	7.3061e-05	0.00269574	protein FAM69C isoform X1
	Nl.chr13.271	2341	2280	2820	1663	2134	1196	-0.6325	0.000294981	0.00858393	adenosine deaminase-like
	Nl.chr02.0808	3829	3518	4572	2472	2487	2921	-0.6317	9.0088e-06	0.000474207	alpha-tocopherol transfer protein-like isoform X2
	Nl.chrX.1364	5219	5143	5721	3488	4136	3138	-0.628	8.0525e-07	6.53651e-05	ecdysis triggering hormone
	Nl.scaffold.0535	1714	896	1393	913	945	822	-0.6265	0.000945316	0.0215675	cytochrome c oxidase assembly factor 5-like
	Nl.chrX.1268	850	854	836	532	706	470	-0.6239	0.000337417	0.0095311	uncharacterized protein LOC111046079
	Nl.chrX.1206	20369	20528	21603	12710	14760	14292	-0.6216	5.72589e-08	7.23856e-06	protein yellow
	Nl.chr09.383	36120	38210	45515	22591	34866	23158	-0.6212	8.45352e-05	0.00305336	myosin light chain alkali
	Nl.chr04.0277	1709	1892	1177	1152	1041	1012	-0.6209	0.000116799	0.004039	ATP-binding cassette sub-family G member 1-like protein
	Nl.chr14.206	2639	2563	2330	1622	1631	1781	-0.6198	4.62696e-07	3.98668e-05	orcokinin
	Nl.chr11.105	3485	4136	3643	2109	3101	2360	-0.6188	4.44604e-05	0.00177646	-
	Nl.chr11.624	4692	5142	6016	3875	4151	2699	-0.6174	4.60863e-05	0.00182973	endocuticle structural glycoprotein SgAbd-2-like
	Nl.chr07.1075	5059	5235	5075	3146	4624	2641	-0.6174	0.000138531	0.00464471	D-beta-hydroxybutyrate dehydrogenase, mitochondrial
	Nl.chr09.890	2016	1773	1534	1499	1278	839	-0.6167	0.000307059	0.0088519	LOW QUALITY PROTEIN: aminopeptidase N-like
	Nl.chrX.0812	1626	1319	978	908	736	980	-0.6163	0.000524075	0.0135618	probable chitinase 2
	Nl.chr07.0644	775	707	619	576	511	340	-0.6157	0.00117126	0.0256231	organic cation transporter protein-like
	Nl.chr05.0950	6147	5641	3941	3233	4495	2928	-0.6154	0.000232368	0.00708263	Protein anoxia up-regulated
	Nl.chr12.343	44153	34379	28705	21138	18347	31941	-0.6107	0.000606142	0.0151516	endochitinase-like
	Nl.chr09.093	596	709	591	395	542	351	-0.6103	0.00176364	0.0351845	uncharacterized protein LOC111064236 isoform X1
	Nl.chr02.0112	839	581	597	416	451	492	-0.6087	0.0010755	0.0240049	sodium/hydrogen exchanger 9B1
	Nl.scaffold.0230	1525	1042	800	745	753	778	-0.608	0.001361	0.0285589	uncharacterized protein LOC111048366
	Nl.chr10.274	440	430	498	267	305	347	-0.608	0.00228549	0.0423158	phytanoyl-CoA dioxygenase, peroxisomal-like
	Nl.chr09.199	8757	9789	9414	6457	6492	5973	-0.607	1.41758e-08	2.12266e-06	hypothetical protein LSTR_LSTR003145; uncharacterized protein LOC111061337
	Nl.chr04.0593	1012	824	897	523	592	721	-0.6067	0.000475301	0.0125523	low choriolytic enzyme
	Nl.chr03.1392	12121	11929	15160	7734	9902	8858	-0.6065	1.23613e-05	0.000623034	invertebrate-type lysozyme 3-like
	Nl.chr11.103	1206	1118	1019	677	1019	589	-0.6048	0.00118046	0.0257513	PDZ and LIM domain protein 3-like isoform X4
	Nl.chr10.642	606	503	631	433	452	304	-0.6042	0.00166616	0.0336106	cytochrome P450 CYP306A2
	Nl.chr03.1052	859	729	553	596	463	402	-0.6031	0.00144124	0.0297967	-
	Nl.chr13.258	1011	849	1000	774	589	582	-0.6028	0.000128957	0.00437121	neuroligin-4, X-linked-like; hypothetical protein LSTR_LSTR006618
	Nl.chr04.1292	5095	4890	3935	3559	3378	2585	-0.6001	4.26334e-06	0.000253875	muscle calcium channel subunit alpha-1-like
	Nl.chr12.377	25756	25703	30264	16290	23509	16003	-0.5999	4.24839e-05	0.00172429	troponin C-like
	Nl.chr01.0548	17463	16911	12749	10739	11395	10006	-0.5983	6.38848e-07	5.35487e-05	uncharacterized protein LOC111056111 isoform X2
	Nl.chr12.207	3109	3703	2888	2169	2795	1696	-0.5973	0.000184635	0.00584729	-
	Nl.chr03.0716	2735	2401	2194	1490	2412	1156	-0.5965	0.00227469	0.0422173	facilitated trehalose transporter Tret1-like
	Nl.chr02.1016	617	672	460	454	345	397	-0.5895	0.0017377	0.0347831	junctophilin-2-like; hypothetical protein YQE_03424, partial
	Nl.chr10.172	852905	871176	825275	621396	673373	465985	-0.5869	1.05399e-06	8.16865e-05	myosin heavy chain, muscle isoform X4
	Nl.chr03.1144	5458	4766	4221	3455	2513	3933	-0.5761	0.000152064	0.00498996	hypothetical protein LSTR_LSTR006555; xanthine dehydrogenase-like
	Nl.chr02.1730	5283	6168	4590	3317	4765	3091	-0.5736	0.000245398	0.00739212	hypothetical protein LSTR_LSTR013702; adenylate kinase isoenzyme 1 isoform X1
	Nl.chr09.551	4678	5129	3958	2972	3754	2852	-0.5714	2.35457e-05	0.00104955	myosin-10
	Nl.chr02.0705	2384	2148	1890	1550	1551	1365	-0.5709	3.3488e-06	0.000209954	transforming growth factor-beta-induced protein ig-h3-like
	Nl.chr03.1278	51024	58581	45650	36764	41732	29835	-0.5705	6.5686e-06	0.000367056	uncharacterized protein LOC111052386; hypothetical protein LSTR_LSTR001614
	Nl.chr13.354	12200	10842	12594	7974	9438	7429	-0.5681	1.86698e-06	0.000127976	liver carboxylesterase 2-like; fatty acyl-CoA hydrolase precursor, medium chain-like isoform X2
	Nl.chr10.609	1419	1175	1010	886	822	801	-0.5673	9.28953e-05	0.00330121	PREDICTED: uncharacterized protein LOC109035481 isoform X2
	Nl.chr01.1061	963	1127	1050	746	787	657	-0.5662	0.000105377	0.00367698	glutamate receptor ionotropic, kainate 2-like isoform X1
	Nl.chr10.573	1255	1802	1274	977	1172	876	-0.5659	0.000737679	0.0177661	probable cytochrome P450 6a13
	Nl.chr11.104	2416	2367	2000	1427	2070	1262	-0.5657	0.000565038	0.0143983	PDZ and LIM domain protein 3-like isoform X2
	Nl.chr03.1398	715	777	831	491	608	519	-0.5652	0.000625695	0.0154155	-
	Nl.chr05.0313	6049	5644	5325	3015	4523	4280	-0.5642	0.000155059	0.00507744	trypsin-like protein precursor
	Nl.chr04.0856	719	844	773	429	555	632	-0.5634	0.00218755	0.0410095	uncharacterized protein LOC111051676
	Nl.chr02.0120	11757	10300	10290	7705	6911	7874	-0.5633	1.61718e-07	1.67395e-05	sodium-coupled monocarboxylate transporter 2-like
	Nl.chr01.1366	28559	26544	20577	20383	17192	15516	-0.5603	4.0239e-06	0.000241481	obscurin-like, partial
	Nl.chr14.265	586	614	637	426	492	371	-0.5595	0.00108371	0.0241533	dorsal-ventral patterning protein Sog
	Nl.scaffold.0610	19633	24571	24140	16509	17767	13841	-0.5541	9.7249e-06	0.000508431	-
	Nl.chr05.0594	4691	4489	3496	3106	2266	3473	-0.551	0.000319874	0.00913596	protein masquerade isoform X1
	Nl.chr01.0359	7827	7816	6139	5454	5857	4135	-0.5491	2.78523e-05	0.00121004	uncharacterized protein LOC106670478 isoform X4; hypothetical protein LSTR_LSTR007558
	Nl.chr01.1506	1049	901	897	682	736	600	-0.5448	0.000177191	0.00566975	delta-like protein 3 isoform X2; hypothetical protein LSTR_LSTR000073
	Nl.scaffold.0626	8204	7014	8875	5640	4929	6342	-0.5447	3.63748e-05	0.00150809	-
	Nl.chr01.1199	797	728	831	473	582	602	-0.5444	0.0011283	0.0248596	acyloxyacyl hydrolase-like, partial
	Nl.chr11.327	740	561	628	402	490	469	-0.5442	0.00191156	0.0372247	-
	Nl.chr01.0017	17772	17522	19451	12672	13491	12550	-0.5426	2.79522e-07	2.67768e-05	SPARC
	Nl.chr02.1392	580	623	678	399	463	464	-0.5426	0.00158597	0.0322271	-
	Nl.chr12.390	22420	24633	26722	16570	18254	17295	-0.5423	2.21539e-06	0.000146644	translocon-associated protein subunit gamma
	Nl.chr07.0939	3017	2979	2781	1949	2536	1760	-0.5419	8.13329e-05	0.00295152	sodium/potassium-transporting ATPase subunit alpha-like
	Nl.chr01.1382	1422	1336	1523	972	1079	979	-0.5416	5.41156e-05	0.00209705	venom protease-like; hypothetical protein LSTR_LSTR000324
	Nl.chr12.305	598	614	608	435	489	370	-0.5412	0.00121989	0.0264617	elongation of very long chain fatty acids protein 7-like
	Nl.chr06.0953	3715	3683	3382	2591	2366	2655	-0.5407	1.39759e-06	0.000102643	sugar transporter
	Nl.chr02.0422	5004	3979	3725	3273	2509	3191	-0.5405	5.51982e-05	0.00212645	-
	Nl.chr01.0395	2141	2134	1908	1454	1324	1593	-0.5368	2.75583e-05	0.00120406	thrombospondin type-1 domain-containing protein 4-like
	Nl.chr03.0087	88444	86227	103084	45046	67783	82308	-0.5365	0.00159533	0.0323748	myosin regulatory light chain 2
	Nl.chr12.410	31373	32297	27277	22841	25553	16754	-0.5359	3.47359e-05	0.00146375	sarcalumenin-like
	Nl.chr09.816	78243	58592	59972	40433	42835	55531	-0.5359	0.000151466	0.00498093	angiotensin converting enzyme
	Nl.chr02.0329	8724	8704	8485	5974	6544	5912	-0.5353	1.67097e-07	1.71809e-05	uncharacterized protein LOC111053444; hypothetical protein LSTR_LSTR002706
	Nl.chr03.1293	28979	27596	26499	21321	20913	17298	-0.5294	9.96257e-08	1.14198e-05	aspartyl/asparaginyl beta-hydroxylase isoform X2
	Nl.chr06.0002	21788	18604	19851	14043	15311	13732	-0.5282	2.67467e-07	2.57822e-05	protein henna isoform X1
	Nl.scaffold.0625	6036	6306	5850	5152	4523	3448	-0.5237	2.38607e-05	0.00106053	uncharacterized protein LOC111048013 isoform X2
	Nl.chr11.349	22496	23849	24646	20537	16686	13915	-0.5236	1.31595e-05	0.000652603	-
	Nl.chr02.1395	10095	9894	10200	7374	7963	6389	-0.5226	9.1295e-07	7.22073e-05	hypothetical protein LSTR_LSTR015682, partial
	Nl.chr02.0216	3075	2728	2966	1714	2281	2275	-0.5215	0.000221356	0.00682794	uncharacterized protein LOC111058969; hypothetical protein LSTR_LSTR004727
	Nl.chr02.1393	795	746	678	528	540	525	-0.5212	0.000445672	0.0120358	-
	Nl.chr04.0459	1122	1089	1061	752	931	681	-0.5186	0.000484803	0.0127596	serine/threonine-protein kinase SBK1
	Nl.chr01.1141	4806	4167	4217	2719	3759	3030	-0.5175	0.000106498	0.0037077	carbonic anhydrase 1
	Nl.chr06.0401	157218	162313	150910	113071	137185	90956	-0.5163	3.51103e-05	0.00146949	paramyosin, long form-like
	Nl.chr01.0873	574	566	555	435	402	385	-0.5163	0.00109232	0.0242749	N-sulphoglucosamine sulphohydrolase-like isoform X1
	Nl.chr10.446	5447	6142	4543	3727	4134	3776	-0.5145	2.73454e-05	0.00119815	uncharacterized protein LOC105695748 isoform X1; CBP80/20-dependent translation initiation factor isoform X2
	Nl.chr01.0055	16852	18420	18600	11638	14333	12860	-0.514	1.14718e-05	0.000583927	translocon-associated protein subunit beta
	Nl.chr06.0025	7874	7888	5642	5883	5328	4327	-0.5133	9.83123e-05	0.0034618	PREDICTED: uncharacterized protein LOC109030469 isoform X1
	Nl.scaffold.0557	9726	9041	9374	6343	7770	6262	-0.5123	6.66089e-06	0.000369536	uncharacterized protein LOC111051004 isoform X1
	Nl.chr01.0126	1125	1091	967	714	763	817	-0.5106	0.000322861	0.00918724	C-Maf-inducing protein-like
	Nl.chr02.1321	65855	63639	61171	46385	46056	45477	-0.5094	2.37525e-08	3.30031e-06	neprilysin-11-like isoform X3
	Nl.chr01.0142	2994	2677	2143	2073	2099	1527	-0.509	0.00029598	0.00859681	voltage-dependent calcium channel subunit alpha-2/delta-4 isoform X1
	Nl.scaffold.0737	869	897	982	594	718	675	-0.5079	0.000943797	0.0215647	zeta-sarcoglycan-like
	Nl.chr08.462	1463	1649	1310	1000	1119	1082	-0.5071	0.000208276	0.0064763	tropomyosin-1
	Nl.chr06.0592	2812	2347	3725	2136	2220	2082	-0.5067	0.000876432	0.0204838	protein crumbs homolog 2-like
	Nl.chr03.1032	6667	9601	9489	6852	5989	5831	-0.5065	0.000241352	0.00731369	mid1-interacting protein 1-B isoform X2
	Nl.chr06.0725	68314	71078	64027	45369	62629	40612	-0.5052	0.000171951	0.00553792	ADP,ATP carrier protein 2-like
	Nl.chr03.0920	2718	2409	2708	1743	2001	1939	-0.504	4.5703e-05	0.00182139	fatty-acid amide hydrolase 2-A-like isoform X3
	Nl.chrX.0534	678	756	678	458	569	507	-0.5039	0.00189034	0.0369515	TWiK family of potassium channels protein 18; hypothetical protein LSTR_LSTR011576
	Nl.chr06.0162	15437	13972	12700	10783	9240	10583	-0.5	2.49805e-06	0.000163947	UNC93-like protein
	Nl.chr08.396	2044	1713	1779	1353	1541	1160	-0.4999	0.000163716	0.00533823	uncharacterized protein LOC110838093 isoform X1
	Nl.chr01.1175	3315	3168	3153	2145	2700	2199	-0.4977	5.08695e-05	0.00199271	uncharacterized protein LOC110191305
	Nl.scaffold.0544	1843	2257	1856	1386	1664	1307	-0.4977	0.000311015	0.00893255	-
	Nl.chr03.0181	1189	1504	1511	937	971	1141	-0.4965	0.00122711	0.0265437	beta-1,3-glucan-binding protein-like; uncharacterized protein LOC106662269 isoform X2
	Nl.chr04.0071	966	940	930	681	710	687	-0.4906	0.000290144	0.00845914	neuroendocrine protein 7B2
	Nl.chr05.0586	9614	9908	9675	6663	7409	7297	-0.4904	3.76528e-06	0.000229533	-
	Nl.chr01.0440	5193	5208	5424	3809	4183	3628	-0.4904	4.91497e-06	0.000288227	glucose dehydrogenase; hypothetical protein LSTR_LSTR008840
	Nl.chr01.0108	2701	2400	1884	1891	1566	1670	-0.4897	0.000229377	0.00700532	band 4.1-like protein 4A
	Nl.chr09.514	867	951	955	708	713	624	-0.4848	0.000571098	0.014484	fatty acyl-CoA reductase wat-like isoform X2
	Nl.chr02.0441	1205	1434	1213	812	1059	961	-0.4843	0.00128225	0.0273908	-
	Nl.chr01.1708	681	611	710	449	527	497	-0.4835	0.00269018	0.0484704	high affinity cAMP-specific and IBMX-insensitive 3&apos;,5&apos;-cyclic phosphodiesterase 8A isoform X1
	Nl.chr06.0361	31612	33790	24123	24410	23283	18649	-0.4829	8.38268e-05	0.00303488	hypothetical protein LSTR_LSTR012463; titin-like
	Nl.chr08.468	16931	15577	9359	11593	10993	8555	-0.48	0.00225544	0.0420624	tropomyosin-1
	Nl.chr02.0715	3240	3086	3130	2445	2162	2370	-0.4788	1.0158e-05	0.000527495	-
	Nl.chr11.326	2144	2120	2317	1457	1643	1750	-0.4771	0.000241371	0.00731369	-
	Nl.scaffold.0328	19600	20503	14741	12863	15341	12510	-0.4767	0.000136499	0.00458654	cingulin isoform X3
	Nl.chrX.1218	15198	15360	15087	11274	13603	9157	-0.476	0.000109945	0.00381912	phosphate carrier protein, mitochondrial-like
	Nl.chr02.0352	37319	35769	30861	29145	27323	21092	-0.4745	2.28357e-05	0.00102382	ryanodine receptor
	Nl.chr02.1516	1667	1882	2127	1390	1704	1141	-0.4739	0.00193401	0.0374007	reverse transcriptase-like protein - silkworm
	Nl.scaffold.0810	2446	2096	1969	1613	1632	1604	-0.468	6.42354e-05	0.00240462	-
	Nl.scaffold.0543	1468	1217	918	903	926	863	-0.4659	0.0025685	0.0464952	PREDICTED: uncharacterized protein LOC109037368 isoform X1; hypothetical protein LSTR_LSTR004373
	Nl.chr06.0175	20239	20841	19852	15824	15343	14337	-0.4654	3.66456e-07	3.32462e-05	proton-coupled amino acid transporter-like protein CG1139
	Nl.chr01.1066	3435	3071	2173	2312	2125	2069	-0.4613	0.00083071	0.0195604	calcium-activated potassium channel slowpoke isoform X1
	Nl.chr11.371	6377	6081	4353	4249	4282	4074	-0.4597	0.000240113	0.00730428	prickle-like protein 3 isoform X2
	Nl.chr03.0772	7649	9117	7910	6689	7299	4683	-0.457	0.000726632	0.0176764	hypothetical protein B7P43_G07308
	Nl.chr03.1044	36899	35184	26632	26403	28178	20145	-0.4549	0.000338995	0.00955818	facilitated trehalose transporter Tret1-2 homolog isoform X1
	Nl.chrX.0829	2120	1918	2098	1428	1534	1640	-0.4529	0.000254156	0.00755806	carboxypeptidase D
	Nl.scaffold.0583	4844	4330	4547	3133	3109	4021	-0.451	0.000444664	0.0120358	farnesol dehydrogenase-like
	Nl.chrX.1160	3724	3622	3109	2906	2594	2403	-0.4501	3.21622e-05	0.00137027	sushi, von Willebrand factor type A, EGF and pentraxin domain-containing protein 1 isoform X3
	Nl.chr01.0915	7196	7520	7248	4798	6636	5179	-0.4484	0.000376284	0.0104566	protein transport protein SEC31 isoform X1
	Nl.scaffold.0698	1055	886	1131	726	781	807	-0.4479	0.00236131	0.0434588	NADPH:adrenodoxin oxidoreductase, mitochondrial-like
	Nl.chr11.628	12253	13331	9429	9140	9108	8247	-0.4477	0.000124038	0.00422305	fibroin heavy chain-like
	Nl.chr03.0417	6437	6574	7187	5368	4841	5029	-0.4476	1.96047e-05	0.000897222	uncharacterized protein LOC111046440
	Nl.chr01.0869	1710	1494	1343	1127	1290	1032	-0.4471	0.000728622	0.0176969	N-sulphoglucosamine sulphohydrolase-like isoform X1
	Nl.chr02.0456	5343	5570	5775	4133	4368	4105	-0.447	1.89043e-05	0.000867741	probable signal peptidase complex subunit 2
	Nl.chr02.1673	7324	6781	6788	5371	6002	4508	-0.4459	5.54257e-05	0.00212645	sodium/potassium/calcium exchanger 3-like
	Nl.chr10.024	570180	611598	653250	500008	539830	358464	-0.4457	0.000380266	0.0105483	-
	Nl.chr05.0467	1546	1762	1821	1218	1403	1267	-0.4418	0.000760459	0.018212	-
	Nl.chr06.0928	5462	4704	5538	3808	4640	3541	-0.4378	0.000326445	0.00923809	laminin subunit alpha
	Nl.chr09.859	5114	5813	6011	4802	4914	3276	-0.4366	0.00111309	0.0245947	uncharacterized protein LOC111044783
	Nl.chrX.0619	1327	1382	1145	1116	956	873	-0.4355	0.000820278	0.0193739	muscle calcium channel subunit alpha-1-like
	Nl.chr03.1051	14819	14535	10614	11721	11047	7965	-0.4336	0.00109471	0.024277	uncharacterized protein LOC111055351 isoform X1
	Nl.chrX.0446	10845	10022	9965	7440	8243	7846	-0.432	1.44347e-05	0.00069354	serine proteinase stubble-like isoform X1
	Nl.chr03.0161	14019	13654	13649	9818	11469	10341	-0.4286	2.71222e-05	0.00119175	serpin-3; serine protease inhibitor-like
	Nl.chr08.053	46341	45914	41346	32529	40853	29617	-0.4252	0.000206688	0.00645293	-
	Nl.chrX.0862	1360	1366	1243	1131	1029	896	-0.4249	0.000577435	0.0145519	-
	Nl.chr13.268	26632	23110	27796	17145	22612	19736	-0.4246	0.000500447	0.0131265	fatty acid-binding protein, muscle isoform X1
	Nl.chr06.0263	1631	1574	1337	1193	1087	1200	-0.4239	0.000613626	0.0152288	LON peptidase N-terminal domain and RING finger protein 3-like
	Nl.chr03.0649	4674	4798	4350	3515	3701	3413	-0.4226	2.54103e-05	0.00112293	sortilin-related receptor-like; hypothetical protein LSTR_LSTR004551
	Nl.chr03.1256	1990	2014	1728	1280	1609	1512	-0.422	0.00127228	0.0272533	-
	Nl.chr04.0247	2895	3055	3407	2378	2298	2497	-0.4215	0.000341059	0.00958133	calpain-C isoform X1
	Nl.chr10.441	820	936	943	718	722	639	-0.4211	0.00256256	0.0464952	uncharacterized protein LOC111049340 isoform X1
	Nl.scaffold.0357	79636	78601	76872	65382	63543	52953	-0.4187	7.68675e-06	0.000415974	uncharacterized protein LOC111044354
	Nl.chr02.0076	3810	3922	3852	2995	3415	2575	-0.4159	0.000283735	0.0083037	cytochrome P450 CYP4G115
	Nl.chr03.0676	8975	8267	7760	6373	7052	5951	-0.4143	3.70697e-05	0.00153278	phosphatidate phosphatase LPIN2-like isoform X1
	Nl.chr04.0045	1563	1295	1504	1232	1164	989	-0.4141	0.00109556	0.024277	uncharacterized protein LOC106664441
	Nl.chr10.478	6901	7027	6906	4856	6365	4952	-0.4118	0.000479936	0.0126531	TRPL translocation defect protein 14 isoform X2
	Nl.chr12.206	37043	39018	27627	26458	32321	22470	-0.4039	0.00206631	0.0391507	muscle LIM protein Mlp84B-like isoform X1
	Nl.chr02.1284	4517	3818	3593	3443	3377	2536	-0.4032	0.000752145	0.0180409	PREDICTED: hemicentin-1-like isoform X6
	Nl.chr04.0408	2743	2411	2288	2297	1573	1945	-0.397	0.00196962	0.0378772	1,5-anhydro-D-fructose reductase
	Nl.chr03.1139	3478	2913	3884	2563	2730	2734	-0.3963	0.00136949	0.0286366	glutathione S-transferase 1-1-like
	Nl.scaffold.0358	40354	39756	38040	34616	32491	26377	-0.3876	6.42343e-05	0.00240462	uncharacterized protein LOC111050503 isoform X1
	Nl.chr05.0517	8225	8582	10232	6521	8005	6792	-0.3863	0.00139776	0.0290926	translocon-associated protein subunit delta
	Nl.chr07.0077	2528	2549	2926	2222	2084	2013	-0.3838	0.000619507	0.0153365	dehydrogenase/reductase SDR family member 7 isoform X2
	Nl.chr02.1213	1337	1276	1356	993	1113	1038	-0.3782	0.00201723	0.0384571	trafficking protein particle complex subunit 12-like; hypothetical protein LSTR_LSTR008816
	Nl.chr11.604	35397	34577	24289	27195	26499	21525	-0.3759	0.00179213	0.0356186	alpha-actinin, sarcomeric
	Nl.chr04.0407	7748	7748	6803	6282	5433	5973	-0.3748	0.000126637	0.00430203	uncharacterized protein LOC111862650; hypothetical protein LSTR_LSTR002244
	Nl.chr11.406	6736	5625	6111	4676	4481	5458	-0.3732	0.001023	0.0230373	GATA zinc finger domain-containing protein 14-like isoform X2
	Nl.chr05.0702	2861	2693	2583	1993	2547	1962	-0.3713	0.00206027	0.0391324	putative uncharacterized protein DDB_G0282133
	Nl.chr02.0040	2996	2914	3210	2666	2410	2204	-0.371	0.000458753	0.0122836	SET domain-containing protein SmydA-8-like; protein msta-like, partial
	Nl.chr01.0544	14411	13442	14415	11437	11334	10961	-0.3682	4.4136e-05	0.00176808	lysosomal alpha-mannosidase isoform X2
	Nl.chr04.1159	1294	1382	1350	1137	1111	975	-0.3671	0.00186192	0.0365813	-
	Nl.chr03.1397	13505	13441	12028	9994	11085	10089	-0.366	0.000119479	0.00409493	translocating chain-associated membrane protein 1
	Nl.chrX.0778	5749	5492	6741	4342	4939	5044	-0.3659	0.00192773	0.0373899	splicing factor 3B subunit 4
	Nl.chr01.0234	95165	84937	72650	80633	64869	57624	-0.3654	0.000818477	0.019361	haem peroxidase
	Nl.scaffold.0468	8671	9503	8668	6191	8470	6849	-0.3638	0.00227122	0.0422036	heat shock protein 70 B2-like
	Nl.chr04.0468	5080	4958	5223	3785	4129	4270	-0.3635	0.000548007	0.0140865	TATA-box-binding protein-like
	Nl.chr04.0680	70613	71233	65167	55172	60570	50512	-0.363	8.70219e-05	0.00312125	reticulon-1-A isoform X5
	Nl.chrX.0287	4912	4755	5557	3592	4262	4300	-0.3629	0.00212749	0.0401129	hypothetical protein LSTR_LSTR009786
	Nl.chr10.661	9821	9357	11192	8710	8297	7481	-0.3559	0.00050205	0.0131303	hypothetical protein LSTR_LSTR010761; MICAL-like protein 1
	Nl.chr10.427	9290	9174	9805	7541	7593	7625	-0.3536	0.000179654	0.00573664	CD63 antigen-like
	Nl.chr11.579	208611	236165	188636	176250	195734	143003	-0.3494	0.00149963	0.0308384	-
	Nl.chr01.0405	38496	38501	45865	34414	36776	28731	-0.3466	0.00140585	0.0291823	hypothetical protein LSTR_LSTR000336; uncharacterized protein LOC116915536
	Nl.chr06.0077	23194	21834	20765	17888	19465	16119	-0.3464	0.000171595	0.00553792	uncharacterized protein LOC111046879
	Nl.chr05.1184	2475	2719	2754	2116	2248	2084	-0.3442	0.00140427	0.0291823	-
	Nl.chr07.0610	2421	2343	2048	1792	1934	1804	-0.344	0.00137723	0.028743	serpin B10-like isoform X1
	Nl.chr12.547	3198	3166	3085	2674	2525	2473	-0.3436	0.000318897	0.00912496	LARGE xylosyl- and glucuronyltransferase 2-like
	Nl.chr12.196	4446	4846	5233	3656	4352	3797	-0.342	0.00238542	0.0437981	signal peptidase complex subunit 3
	Nl.chr03.1502	44707	46758	46352	40314	40518	31787	-0.3408	0.000446306	0.0120358	sugar transporter 2
	Nl.chr12.537	3941	4671	3691	3201	3266	3540	-0.3357	0.00275547	0.0494547	nose resistant to fluoxetine protein 6-like; hypothetical protein LSTR_LSTR013095
	Nl.chr01.0478	22805	22308	19045	18993	18209	15774	-0.324	0.000409737	0.0112046	chemosensory protein 8; ejaculatory bulb-specific protein 3-like
	Nl.chr07.0128	9805	9856	10340	7963	8776	7962	-0.3236	0.000608422	0.0151769	protein SDA1 homolog
	Nl.chr02.0394	103133	95210	103478	87669	82997	79138	-0.3169	0.000169107	0.00549083	eukaryotic translation initiation factor 4 gamma 2-like
	Nl.chr12.125	10770	9450	9430	8917	7185	8395	-0.3153	0.00123342	0.0266429	PREDICTED: immunoglobulin domain and leucine-rich repeat-containing protein 2-like
	Nl.chrX.0320	19211	17242	15359	13856	15211	13985	-0.3112	0.000978658	0.0222295	ornithine decarboxylase 1-like
	Nl.chr07.0885	4191	4600	3932	3375	3657	3555	-0.3062	0.00223331	0.0417001	fatty acid elongase
	Nl.chr05.0797	73256	71648	83330	61691	70057	59007	-0.3039	0.0021747	0.0408531	hypothetical protein LSTR_LSTR003563
	Nl.chr03.0192	4304	4233	4470	3584	3900	3418	-0.2994	0.00180972	0.0358758	uncharacterized protein LOC111615769; hypothetical protein LSTR_LSTR005290
	Nl.chr03.0934	3139	2953	2950	2633	2634	2331	-0.2969	0.00155435	0.0317099	-
	Nl.chr02.0691	7848	7985	7699	6704	6516	6510	-0.296	0.00055082	0.0140884	sugar transporter 13
	Nl.chr11.283	21793	19151	16933	17758	15825	16010	-0.2667	0.00261226	0.0471766	glutamate synthase 1
	Nl.chr02.0155	7039	6742	6830	6146	5996	5540	-0.2658	0.00130314	0.0277602	uncharacterized protein LOC111044060, partial
	Nl.chr04.1138	30300	30611	29534	25850	26710	26162	-0.2418	0.00214055	0.0402606	translocon-associated protein subunit alpha
	Nl.chr03.0672	47741	49281	44538	42250	41956	39537	-0.2378	0.00184303	0.0363956	facilitated trehalose transporter Tret1-like
Up-regulated genes in dsZfh1 versus dsGfp BPHs	Nl.chr04.1273	4839	5117	4619	7802	6839	6562	0.4959	0.00271433	0.0488484	serine/threonine-protein phosphatase 4 catalytic subunit
	Nl.chr01.1223	19306	18592	21125	30788	30046	25739	0.5058	0.00276085	0.0494547	lamin Dm0
	Nl.chr06.1018	4628	4907	4859	7522	6900	6681	0.5085	0.00197358	0.0378975	uncharacterized AAA domain-containing protein C16E9.10c isoform X1
	Nl.chr09.411	4634	4549	4843	7357	7109	6165	0.5099	0.00229604	0.0424364	dnaJ homolog subfamily C member 2
	Nl.chr01.1332	15735	15794	15679	25185	24444	20543	0.524	0.000811578	0.0192866	transcription factor SOX-11-like
	Nl.scaffold.0926	17035	16892	18108	28637	26371	22423	0.5254	0.0015446	0.0316367	heterogeneous nuclear ribonucleoprotein U-like protein 1
	Nl.chr10.467	7454	8295	7984	12278	12382	10624	0.526	0.00160037	0.0324343	pre-mRNA-processing factor 19
	Nl.chr07.0940	17635	18215	15822	26922	24392	25417	0.5288	0.000611965	0.0152231	aquaporin
	Nl.chr01.0402	3860	3949	3476	5870	6156	4831	0.5295	0.00237728	0.0437006	PC4 and SFRS1-interacting protein
	Nl.chr10.778	20796	19333	17719	33371	27128	25784	0.5297	0.0012372	0.0266873	tRNA (uracil(54)-C(5))-methyltransferase homolog
	Nl.chr02.0331	10653	9207	8652	16080	13199	13272	0.5323	0.0013534	0.0284769	protein RCC2 homolog
	Nl.chr10.324	11317	11722	11107	18501	18641	14123	0.5354	0.00184958	0.0364318	FACT complex subunit spt16
	Nl.chr02.0597	3382	3567	3474	5545	5566	4555	0.5397	0.00167502	0.0337256	transcription factor Dp-1
	Nl.chr13.148	14207	13774	12473	24203	19730	16991	0.5405	0.00206592	0.0391507	E3 SUMO-protein ligase RanBP2-like isoform X1
	Nl.scaffold.0592	4217	3947	3884	6912	5830	5415	0.5447	0.00102318	0.0230373	putative RNA-binding protein Luc7-like 2 isoform X2
	Nl.chr10.789	7413	7810	8413	12316	13073	10366	0.5491	0.00199971	0.0382175	FACT complex subunit Ssrp1
	Nl.chr11.442	15690	15448	16614	27157	22368	22533	0.5496	0.000811061	0.0192866	collagen alpha-1(III) chain-like, partial
	Nl.chr11.766	2271	2245	2406	3483	3605	3401	0.557	0.00132561	0.0280835	protein crooked neck
	Nl.chr09.702	2776	2567	2339	4240	4204	3287	0.56	0.00173882	0.0347831	probable ubiquitin-conjugating enzyme E2 7
	Nl.chr13.020	2962	2717	2862	4521	4780	3741	0.5613	0.00135926	0.0285589	ran-binding protein 3; hypothetical protein LSTR_LSTR007095
	Nl.chr12.297	24897	24259	25112	44326	36793	32269	0.5617	0.000822111	0.0193875	high mobility group-T protein
	Nl.chr08.508	3223	3420	3456	5289	5493	4648	0.5652	0.000895655	0.0207413	alpha-tocopherol transfer protein-like; conserved hypothetical protein
	Nl.chr13.400	4705	5269	4280	8189	7108	6533	0.5684	0.00103642	0.0232673	LOW QUALITY PROTEIN: protein ECT2-like
	Nl.chr09.238	10023	10816	9502	15412	15552	15445	0.5717	0.000228275	0.00698549	poly(rC)-binding protein 3-like
	Nl.chr06.0220	7311	8752	7845	12824	13649	10325	0.5726	0.00186616	0.0366181	inner nuclear membrane protein Man1
	Nl.scaffold.0279	2599	2914	2406	4506	4155	3520	0.5728	0.00153207	0.0314217	wingless protein
	Nl.chr09.769	21895	24401	20142	38691	32793	30862	0.5773	0.000449963	0.0120902	-
	Nl.chr03.1659	2221	2362	1940	3738	2950	3335	0.5787	0.00218835	0.0410095	zinc finger protein 615
	Nl.chr02.1755	2479	2898	2427	4239	4381	3439	0.5789	0.00196638	0.037864	monocarboxylate transporter 12 isoform X2
	Nl.chr13.459	2254	2301	1832	3402	3464	2995	0.5798	0.00120985	0.026281	U2 small nuclear ribonucleoprotein A&apos;-like
	Nl.scaffold.1020	6178	5315	7168	9693	10325	8789	0.5805	0.00274328	0.0493119	zinc finger protein Noc
	Nl.chr06.0983	3454	3703	3358	5342	5397	5461	0.583	0.000375655	0.0104566	mitogen-activated protein kinase kinase kinase 12-like
	Nl.chr11.551	7036	7271	5879	12907	9827	8627	0.585	0.00247245	0.045074	uncharacterized protein LOC111064101
	Nl.chr12.240	1454	1565	1668	2537	2512	2208	0.5851	0.00197816	0.0378975	HMG box-containing protein 4-like
	Nl.chr13.175	1596	1803	1553	2765	2399	2486	0.5854	0.00146082	0.0301207	-
	Nl.chr13.435	3612	3073	2694	4386	5058	5052	0.5875	0.00198051	0.0378975	isocitrate dehydrogenase
	Nl.chr14.085	7166	6327	6385	11538	10193	9162	0.5884	0.000171994	0.00553792	chromodomain-helicase-DNA-binding protein Mi-2 homolog
	Nl.chr07.0988	2763	2961	3109	5146	4753	3863	0.5906	0.00143967	0.0297967	condensin-2 complex subunit H2
	Nl.chr10.602	2480	2099	2108	3694	3470	3234	0.591	0.000383164	0.0106096	polycomb group protein Pc isoform X2; chromobox protein homolog 2-like
	Nl.chr03.1709	1561	1493	1381	2561	2317	2034	0.5921	0.000898339	0.0207625	phosphatidylinositol 3,4,5-trisphosphate 3-phosphatase and dual-specificity protein phosphatase PTEN-like isoform X2
	Nl.chr04.0479	91584	95073	112550	161119	165850	139608	0.5948	0.000836236	0.0196605	acidic leucine-rich nuclear phosphoprotein 32 family member B-like; hypothetical protein LSTR_LSTR006199
	Nl.chr03.0909	2622	2413	2592	3787	4068	4005	0.596	0.000502296	0.0131303	protein charybde-like isoform X1
	Nl.chr01.0765	2737	2633	2296	4481	3972	3531	0.5964	0.000463003	0.0123331	nucleoporin SEH1 isoform X1
	Nl.chr06.0933	8691	9309	7239	14332	12814	12323	0.6002	0.000274457	0.0080936	proton-coupled amino acid transporter-like protein pathetic isoform X3
	Nl.chr08.242	2764	2850	2653	5197	3622	4112	0.6026	0.00191937	0.0373297	transducin-like enhancer protein 4 isoform X6; groucho
	Nl.chr10.204	5826	6212	5278	10752	7544	8785	0.6032	0.00143547	0.0297571	uncharacterized protein LOC111051347 isoform X1
	Nl.chr04.1092	4242	4253	3621	7547	5553	5895	0.6039	0.000940857	0.0215294	uncharacterized protein LOC111057873
	Nl.chr05.0978	1775	1861	1656	2972	2840	2515	0.6074	0.000374781	0.0104525	rhotekin-like isoform X1
	Nl.chr05.0812	2026	1814	2211	3186	3298	3037	0.6103	0.000938756	0.0215133	chromatin target of PRMT1 protein-like
	Nl.chr03.1765	11489	12910	11526	21679	16208	18628	0.6128	0.000550285	0.0140884	frizzled-10-like
	Nl.chr14.189	1290	1326	1071	2023	1984	1813	0.6132	0.000978639	0.0222295	transformer-2 protein homolog beta-like
	Nl.chrX.1133	1349	1537	1418	2588	2150	2070	0.6166	0.00124124	0.0266996	protein jim lovell-like
	Nl.chr01.1439	1225	1307	1085	2213	1942	1603	0.6204	0.00192974	0.0373899	RNA polymerase II subunit A C-terminal domain phosphatase
	Nl.chr05.0830	2072	1887	1437	3260	2760	2576	0.624	0.00170252	0.0341901	double-stranded RNA-specific editase Adar isoform X4
	Nl.chr09.872	1751	1591	2000	2914	3004	2592	0.626	0.00122248	0.0264808	serine/threonine-protein phosphatase Pgam5, mitochondrial
	Nl.chr11.696	2618	2340	2355	4021	3212	4358	0.6302	0.00162237	0.032837	helix-loop-helix protein delilah-like
	Nl.chr01.1010	4137	3985	4145	7438	6871	5381	0.6316	0.000279216	0.00820444	septin-7
	Nl.chr03.0502	2172	1916	1615	3387	2942	2797	0.6317	0.000517381	0.013411	-
	Nl.chr05.1011	7525	7931	7948	14144	11643	11605	0.6318	8.56449e-05	0.00308622	nuclear pore complex protein Nup155-like
	Nl.chr12.384	6215	5714	5830	10941	9942	7651	0.632	0.000282547	0.00828464	protein mab-21-like
	Nl.chr04.0465	17027	16480	14314	28494	26221	22032	0.6331	5.09063e-05	0.00199271	-
	Nl.chr01.1015	6853	7275	6970	11782	11428	10573	0.6348	1.83207e-05	0.000843464	synaptic vesicle membrane protein VAT-1 homolog-like
	Nl.scaffold.0473	1899	1957	1724	2893	3655	2440	0.6352	0.00201194	0.0384037	probable methylmalonate-semialdehyde dehydrogenase
	Nl.chr03.0977	2032	2361	2173	4112	3482	2959	0.6356	0.000891993	0.0206875	serine-protein kinase ATM
	Nl.chr01.1443	1238	1382	1206	2012	2402	1749	0.638	0.00179846	0.0356984	cyclin-dependent kinases regulatory subunit-like
	Nl.chrX.1164	1136	870	824	1541	1631	1388	0.6399	0.00202021	0.0384663	uncharacterized protein LOC111051593 isoform X1
	Nl.chr02.0077	1716	1974	2199	3375	3398	2730	0.6426	0.00157346	0.0320152	protein lin-9 homolog
	Nl.chr13.284	1986	1704	1635	3424	2680	2496	0.6428	0.000673193	0.0165066	ribonuclease H2 subunit B
	Nl.chr03.0982	2564	2525	2171	4494	3970	3354	0.6533	0.000181933	0.00579744	protein lin-54 homolog
	Nl.chr13.274	1791	1719	1437	3087	2795	2193	0.655	0.000684702	0.0167356	Ran-specific GTPase-activating protein, partial
	Nl.chr11.310	1301	1314	1203	2242	2031	1944	0.6588	0.000139065	0.00465249	LOW QUALITY PROTEIN: protein 5NUC-like
	Nl.chr10.886	18761	21773	23955	36078	40590	28833	0.6598	0.000810905	0.0192866	chromobox protein homolog 1-like isoform X1
	Nl.chrX.1374	828	743	680	1306	1283	1091	0.6609	0.000905049	0.0208337	protein CASC3
	Nl.chr09.357	1452	1170	1323	2496	2072	1889	0.6625	0.00061417	0.0152288	guanine nucleotide-binding protein G(o) subunit alpha-like
	Nl.chr02.1512	2059	2347	2647	4287	4313	3033	0.6697	0.00181714	0.0359492	replication protein A 32 kDa subunit-A-like
	Nl.chr02.0500	1717	1327	1159	2275	2270	2344	0.6707	0.000878206	0.020491	alpha-mannosidase 2
	Nl.chr08.104	12201	13223	12212	21522	21058	19272	0.6721	3.43181e-06	0.000212565	glycosylated lysosomal membrane protein-like
	Nl.chr02.0354	1525	1864	1697	3042	2855	2473	0.6721	0.000358823	0.0100256	cell division control protein 6 homolog
	Nl.chr04.1170	1384	1511	1198	2694	2265	1808	0.6733	0.0011501	0.0253039	-
	Nl.scaffold.0280	1011	1056	1125	1753	1744	1741	0.6737	0.000396693	0.0109059	protein Wnt-6 isoform X2
	Nl.chr02.1355	1910	2342	1922	3441	3041	3639	0.677	0.000562255	0.014357	unnamed protein product
	Nl.scaffold.0112	4022	5362	3520	7751	7953	5718	0.6792	0.00165283	0.0334098	-
	Nl.chr10.568	1712	2248	2093	3599	3929	2546	0.6812	0.0025923	0.0468711	DNA primase small subunit
	Nl.chr06.0873	1506	1456	1334	3135	2016	1979	0.6813	0.00227048	0.0422036	-
	Nl.chr09.589	1136	1239	914	2198	1592	1656	0.6817	0.00177448	0.0353134	NAD-dependent protein deacetylase Sirt7
	Nl.chrX.0279	1078	1311	1011	2114	1664	1843	0.6841	0.00103339	0.0232331	structural maintenance of chromosomes protein 6-like
	Nl.chr04.0254	46991	46754	52961	91131	85370	67998	0.6871	4.86183e-05	0.00191775	DNA topoisomerase 2-like
	Nl.chr04.0561	1301	1181	1071	2474	1614	1831	0.6913	0.00147627	0.0303986	uncharacterized protein LOC111047095; hypothetical protein LSTR_LSTR003654
	Nl.chr12.149	4961	4682	3589	8949	6856	6311	0.6914	0.000322293	0.00918724	RNA-binding protein squid-like isoform X1
	Nl.chr05.0675	2893	3170	3982	6651	5365	4760	0.6925	0.00124416	0.0267251	uncharacterized protein LOC111058743
	Nl.chr02.1480	4482	4648	4096	8239	6441	7323	0.6934	3.2813e-05	0.00139234	neurotactin
	Nl.chr10.595	1046	1267	1362	2085	2266	1788	0.6934	0.00124053	0.0266996	mitotic spindle assembly checkpoint protein MAD2A
	Nl.chr12.048	8167	8039	7053	15100	12423	11404	0.6951	1.2938e-05	0.000643689	PREDICTED: cytoskeleton-associated protein 5; protein mini spindles-like
	Nl.chr11.377	2636	3083	2645	5034	4191	4738	0.6999	7.7772e-05	0.00284236	protein vestigial
	Nl.chr02.0010	1661	1590	1353	2873	2773	2117	0.7018	0.000190692	0.00600214	nucleolar transcription factor 1-B-like
	Nl.chr04.1281	1648	1502	1032	2907	2098	2050	0.7053	0.0022975	0.0424364	splicing factor 3B subunit 3
	Nl.chr05.0583	2752	2832	2136	4782	4087	4114	0.7057	6.91743e-05	0.00256894	steroid hormone receptor ERR2-like isoform X6
	Nl.chr05.0417	2037	2062	1655	3742	2906	3034	0.7063	0.000122792	0.00418988	zinc finger protein 493-like
	Nl.chr02.1057	2224	2058	2152	4205	3613	3058	0.7077	5.1314e-05	0.00200358	gem-associated protein 5-like, partial
	Nl.chr06.0752	1490	1729	1271	1974	2887	2685	0.7102	0.00239134	0.0438545	protein furry
	Nl.chrX.1223	3172	3703	3521	6254	5541	5711	0.7104	2.29818e-05	0.00102739	homeobox protein engrailed-1a-like, partial
	Nl.chr12.126	6481	7287	6708	12841	11976	9897	0.7129	1.12904e-05	0.000576919	putative oxidoreductase GLYR1 homolog
	Nl.chr06.0379	4555	5409	3919	7069	7614	8667	0.7148	0.00030205	0.00872382	leukocyte elastase inhibitor-like
	Nl.chr04.1097	4431	5431	5731	9232	9502	7742	0.717	0.000140112	0.00466726	barrier-to-autointegration factor
	Nl.scaffold.0332	5201	6505	5671	11546	8996	8976	0.7198	7.8328e-05	0.00285592	zinc finger protein rotund-like isoform X1
	Nl.scaffold.0819	1596	2055	2213	3441	3832	2741	0.7222	0.00115573	0.0253554	-
	Nl.chr01.0572	1354	1641	1339	2946	2328	2121	0.7229	0.000325792	0.00923657	zinc finger BED domain-containing protein 1-like isoform X1
	Nl.chrX.1065	683	733	589	1334	1169	934	0.7262	0.000997064	0.0225811	putative transcription factor SOX-15
	Nl.chrX.1224	5265	5052	5036	9345	8582	8350	0.7314	2.12569e-07	2.12886e-05	homeobox protein engrailed-1-B-like
	Nl.chr01.1235	556	678	587	1139	925	1049	0.7338	0.00108761	0.0242052	hypothetical protein LSTR_LSTR015781
	Nl.chr04.1117	1445	1719	1271	2387	3066	2187	0.7349	0.000587346	0.0147776	uncharacterized protein LOC111054651
	Nl.chr03.0663	3390	3411	3545	6330	6091	5364	0.7354	1.73557e-06	0.000120034	zinc finger protein Elbow
	Nl.chr01.1685	1155	1343	1424	2258	2751	1774	0.7375	0.00109827	0.0243021	PREDICTED: replication factor C subunit 3
	Nl.chr07.1155	6158	6590	7896	12931	11988	10672	0.7402	4.16088e-05	0.00169323	PREDICTED: constitutive coactivator of peroxisome proliferator-activated receptor gamma-like
	Nl.chr05.0164	1300	1720	1864	3082	3144	2232	0.7411	0.00139573	0.0290897	thymidylate kinase-like
	Nl.chr03.1490	874	1157	1021	1769	2104	1417	0.7419	0.00129862	0.027702	E3 ubiquitin-protein ligase RAD18-like
	Nl.chr03.1120	1219	1558	1697	2903	2701	2152	0.7452	0.000730931	0.0177251	N-alpha-acetyltransferase 40
	Nl.chr03.0340	3328	3013	2245	6238	4184	4460	0.7462	0.000454666	0.0121953	double-strand-break repair protein rad21 homolog
	Nl.chr03.0059	781	855	724	1524	1404	1168	0.7463	0.000191525	0.00601608	centrosomal protein of 152 kDa-like
	Nl.chr12.462	578	529	486	829	1032	898	0.7483	0.000808394	0.0192866	ets DNA-binding protein pokkuri-like isoform X1
	Nl.chr02.1808	2596	3067	3054	5510	5411	4237	0.749	4.61496e-05	0.00182973	regulator of chromosome condensation
	Nl.chr13.024	405	360	415	800	669	584	0.75	0.00211295	0.0399853	hypothetical protein LSTR_LSTR007080
	Nl.chr10.632	3863	3156	3760	4443	8061	6210	0.7523	0.00187796	0.0368028	apolipoprotein D-like isoform X1
	Nl.chr01.0893	5358	6837	6679	12818	12257	7961	0.7525	0.000513656	0.0133594	structural maintenance of chromosomes protein 2
	Nl.chr14.065	1263	1118	1041	2360	1590	1984	0.7533	0.00035204	0.00986795	probable RNA methyltransferase bin3; 7SK snRNA methylphosphate capping enzyme-like
	Nl.chr01.0609	6649	7581	8404	14410	14368	10760	0.7545	6.37574e-05	0.00239837	structural maintenance of chromosomes protein 4-like
	Nl.chr09.909	2239	2947	2377	5581	3818	3783	0.7545	0.000473406	0.0125237	histone-binding protein N1/N2-like
	Nl.chr02.1383	10160	10636	11488	20790	19351	16188	0.755	3.02685e-06	0.000191324	-
	Nl.chr01.0838	7212	8142	7881	14420	15135	11072	0.7552	1.40156e-05	0.000679756	replication protein A 70 kDa DNA-binding subunit
	Nl.chr04.1210	850	750	565	1553	1246	995	0.7552	0.00169532	0.0340898	ATPase family AAA domain-containing protein 5
	Nl.chr04.0252	2239	2463	2996	4783	4667	3972	0.756	0.000119273	0.00409493	-
	Nl.chr03.0557	5741	6156	4834	13245	8056	8017	0.7592	0.000515824	0.0133932	histone-lysine N-methyltransferase NSD2-like, partial
	Nl.chr13.176	1170	919	753	1946	1468	1555	0.7601	0.000626882	0.0154201	zinc finger protein OZF-like, partial
	Nl.chr02.0633	1299	1699	1951	2932	3361	2400	0.7634	0.0011524	0.0253184	replication protein A 14 kDa subunit-like
	Nl.chr03.0494	1227	1469	1835	3111	2518	2326	0.7664	0.000907861	0.0208673	-
	Nl.chr07.0811	4474	4212	3952	8126	6705	7306	0.7668	5.39168e-07	4.59424e-05	protein trachealess-like
	Nl.chr02.0381	3992	4404	4774	8689	8581	5994	0.7679	8.0538e-05	0.00292957	uncharacterized protein PF11_0207-like isoform X3
	Nl.chr01.1184	4931	5905	5037	10398	9724	7852	0.7682	7.66318e-06	0.000415974	retinoblastoma-like protein 1
	Nl.chr07.0047	1017	1113	1025	1861	2035	1658	0.7691	3.28607e-05	0.00139234	DNA-(apurinic or apyrimidinic site) lyase-like
	Nl.chr11.013	3617	4714	3830	8015	8644	4946	0.7711	0.000733809	0.0177661	proliferating cell nuclear antigen
	Nl.chr01.0279	26297	44582	38951	68021	68587	56882	0.7715	0.000603208	0.0151273	moesin/ezrin/radixin homolog 1 isoform X1
	Nl.scaffold.0508	11820	12412	13414	20548	22338	23166	0.7731	3.42515e-06	0.000212565	protein NDNF
	Nl.scaffold.1065	972	1265	974	2002	2150	1535	0.7733	0.000386881	0.0106933	centromere protein I-like
	Nl.chr01.0360	12543	13722	15147	24766	25896	22596	0.7783	2.08156e-06	0.000139582	chromodomain Y-like protein
	Nl.chr03.0726	781	910	898	1707	1657	1239	0.7794	0.00024833	0.00745134	protein MIS12 homolog
	Nl.chr02.1584	3008	3291	3455	5819	7412	4204	0.7813	0.000422238	0.0115056	DNA polymerase delta catalytic subunit isoform X1
	Nl.chr02.0261	1513	1682	1823	3228	3161	2532	0.7817	3.6106e-05	0.00150098	aurora kinase C-like
	Nl.chr06.0774	1247	1455	1802	2659	3149	2210	0.7823	0.000735885	0.0177661	histone chaperone asf1
	Nl.scaffold.0825	5245	5854	6588	11151	11349	8960	0.7825	1.516e-05	0.000723877	microtubule-associated protein futsch-like isoform X2
	Nl.chr13.102	748	912	890	1572	1821	1172	0.7867	0.000738383	0.0177661	uncharacterized protein LOC111057849; interaptin-like
	Nl.chr11.164	721	697	750	1436	1351	1087	0.7879	9.47138e-05	0.00335039	general transcription factor IIE subunit 1
	Nl.scaffold.0748	534	613	596	1244	1027	845	0.788	0.000609123	0.0151769	WD repeat and HMG-box DNA-binding protein 1
	Nl.scaffold.0289	11543	11874	9656	22206	17036	19560	0.789	1.93352e-06	0.00013195	sal-like protein 1; homeotic protein spalt-major isoform X2
	Nl.chr05.1175	3886	4788	5160	9002	9628	6193	0.7896	0.00025225	0.00752506	uncharacterized protein LOC106680224 isoform X1
	Nl.chr03.0572	1117	1539	1493	2763	2893	1810	0.7926	0.00105567	0.0236307	chromosome transmission fidelity protein 18 homolog
	Nl.chr06.0598	5027	5642	6376	11083	10958	8537	0.794	1.68637e-05	0.000790542	aurora kinase B-like
	Nl.chrX.0290	2529	2845	2957	5852	4446	4601	0.7949	1.50172e-05	0.000719287	prenylcysteine oxidase-like
	Nl.chr03.0233	1941	2341	2550	3812	5420	3110	0.7987	0.000910587	0.0208988	deoxyuridine 5&apos;-triphosphate nucleotidohydrolase
	Nl.chr08.306	3304	4583	4014	7785	7770	5878	0.7991	6.16083e-05	0.00233461	chromatin assembly factor 1 subunit A-A-like
	Nl.chrX.0410	4190	4642	4302	8507	7268	7775	0.8014	2.63972e-07	2.56053e-05	extracellular serine/threonine protein kinase four-jointed
	Nl.chr10.358	3564	4273	4113	7750	8143	5734	0.804	2.13944e-05	0.000970489	DNA ligase 1-like
	Nl.chr01.0050	12325	15073	16151	27849	30454	20845	0.8101	4.66446e-05	0.00184462	importin subunit alpha-like
	Nl.chr02.0298	497	610	705	1219	1274	809	0.8112	0.00226794	0.0422036	probable kinetochore protein NUF2
	Nl.chr01.0200	19114	21024	17861	38518	31396	34788	0.8113	1.42524e-07	1.50558e-05	RGM domain family member B-like isoform X1
	Nl.chrX.0499	670	707	568	1349	1033	1134	0.8113	0.00013376	0.00450432	uncharacterized protein LOC111060931
	Nl.chr11.741	937	767	798	1880	1438	1236	0.8123	0.000147501	0.00488178	DNA repair protein RAD50
	Nl.chr03.1441	2144	1852	1636	4171	2969	3088	0.814	2.23743e-05	0.00100606	uncharacterized protein LOC111052888; serine protease nudel-like
	Nl.chr02.0328	889	782	540	1492	1159	1352	0.8148	0.000605582	0.0151516	repressor of RNA polymerase III transcription MAF1 homolog
	Nl.chr02.1130	500	469	415	1064	646	800	0.8154	0.00155133	0.0316903	TATA box-binding protein-like protein 1
	Nl.chr03.0456	1364	1832	1462	3327	3345	1895	0.8199	0.000887401	0.0206431	nucleoporin NDC1
	Nl.chr04.0918	3820	6180	5118	9652	10483	7511	0.821	0.000264439	0.00784316	-
	Nl.scaffold.1014	1174	1478	953	2168	1936	2425	0.8221	0.000288704	0.00843312	enhancer of split mbeta protein-like
	Nl.chr02.0642	1794	1736	1888	3429	3796	2706	0.8227	8.64454e-06	0.000458161	beta-hexosaminidase subunit beta-like
	Nl.scaffold.1119	4808	4994	3615	9491	8284	6834	0.8242	6.65025e-06	0.000369536	zinc finger protein 394-like
	Nl.chr01.0045	2249	2447	2002	4246	4588	3463	0.8262	2.54959e-06	0.00016662	arrestin domain-containing protein 4
	Nl.chr03.0455	845	1134	1028	2094	2121	1328	0.827	0.000622772	0.0153926	cell division control protein 45 homolog
	Nl.chr02.0675	1150	1296	1325	2343	2928	1706	0.8319	0.000297642	0.00862882	aurora kinase C-like
	Nl.chr04.0998	6096	7498	7386	14634	13487	10569	0.8331	5.23302e-06	0.000303417	G2/mitotic-specific cyclin-B
	Nl.chr07.0256	677	951	852	1778	1697	1117	0.8342	0.0008144	0.0192942	exonuclease 1-like
	Nl.scaffold.0277	1949	1789	1331	3848	2944	2579	0.8348	6.02837e-05	0.00229004	neurogenic locus protein delta
	Nl.chr02.0811	1445	1472	1602	3104	3011	2243	0.8355	1.0311e-05	0.000533649	origin recognition complex subunit 1
	Nl.chr05.0246	517	763	615	1324	1294	894	0.8372	0.00100349	0.0226838	DNA polymerase epsilon subunit 2 isoform X1
	Nl.chr12.124	2210	2194	1743	4312	3805	3271	0.8402	1.43433e-06	0.000104347	putative oxidoreductase GLYR1 homolog
	Nl.chr02.0436	1020	1364	1358	2595	2738	1641	0.8422	0.000591431	0.0148561	DNA primase large subunit
	Nl.chr05.0471	4193	6039	5563	10436	11726	7257	0.843	0.000186883	0.00589426	DNA replication licensing factor Mcm5
	Nl.chr03.1737	1964	2594	2202	4496	4750	3337	0.8447	2.91262e-05	0.00125129	E3 ubiquitin-protein ligase UHRF1-like
	Nl.chrX.1095	883	1167	1068	2029	2216	1562	0.846	0.000111537	0.00386569	vacuolar protein sorting-associated protein 72 homolog
	Nl.chr03.0685	3046	3457	3057	6446	6988	4429	0.8465	1.77034e-05	0.000822408	condensin complex subunit 1-like
	Nl.chr03.0516	1582	1602	1244	3163	2821	2296	0.8521	5.41846e-06	0.000312992	muscle segmentation homeobox-like
	Nl.chr06.0765	1432	1614	2142	3490	3490	2706	0.8521	0.000143946	0.00478466	discoidin domain-containing receptor 2-like
	Nl.chr10.362	6013	7369	7203	15712	12245	10503	0.8523	7.78219e-06	0.000419667	probable protein phosphatase 2C 58
	Nl.chr06.0740	777	1030	1166	1940	2140	1481	0.8527	0.000462634	0.0123331	mitotic checkpoint serine/threonine-protein kinase BUB1 beta-like; hypothetical protein LSTR_LSTR014131
	Nl.chr01.1576	1070	1121	756	2061	1327	2075	0.8569	0.000725579	0.0176764	-
	Nl.scaffold.0653	2515	2403	1431	5487	3004	3439	0.861	0.0011792	0.0257513	uncharacterized protein LOC111061095
	Nl.chr02.0634	201	182	204	409	372	324	0.8655	0.00242135	0.0442995	protein Wnt-6 isoform X2
	Nl.chr01.0372	933	1217	1355	2464	2449	1721	0.8689	0.000214687	0.00664883	PREDICTED: cyclin-dependent kinases regulatory subunit 1-like
	Nl.chr06.0591	1385	1692	1683	3376	3056	2562	0.8702	5.09394e-06	0.000296468	ATP-dependent DNA helicase Q4-like, partial
	Nl.chr12.273	1862	2161	2159	4325	4597	2841	0.8723	4.1149e-05	0.00167894	regulator of telomere elongation helicase 1 homolog
	Nl.chr01.1146	27817	28982	27868	57286	51325	51261	0.8741	7.58226e-11	2.38655e-08	LOW QUALITY PROTEIN: uncharacterized protein LOC111055304
	Nl.chr03.0974	5213	6203	5783	11921	11930	8910	0.879	4.52964e-07	3.94148e-05	protein regulator of cytokinesis 1-like isoform X1
	Nl.chr05.1281	1111	950	539	1839	1715	1404	0.8792	0.000722658	0.0176354	RNA-binding protein Nova-1
	Nl.chr09.739	793	972	844	1915	1832	1247	0.8823	7.23417e-05	0.0026756	protein timeless homolog isoform X4
	Nl.chr01.0252	508	679	467	1224	1158	787	0.883	0.000550387	0.0140884	-
	Nl.chrX.0408	1015	1357	1108	2476	1992	2139	0.8836	1.28461e-05	0.000641182	extracellular serine/threonine protein kinase four-jointed
	Nl.chr02.1069	4106	4909	5242	10552	9602	7152	0.886	5.64804e-06	0.000323828	-
	Nl.chr10.396	552	584	770	1329	1240	1072	0.8879	0.00014939	0.00493162	geminin
	Nl.chr05.0007	896	1094	946	2024	2160	1455	0.8883	3.17002e-05	0.00135433	-
	Nl.chr10.626	17620	17947	18485	38004	32107	32979	0.8887	4.82458e-10	1.1811e-07	glutathione hydrolase 1 proenzyme-like isoform X3; gamma-glutamyltranspeptidase 1-like isoform X1
	Nl.chr05.1006	1354	1866	1970	3642	3769	2553	0.8887	0.000118077	0.00407405	claspin-like isoform X2
	Nl.chr03.0208	2033	2895	2510	5556	5495	3276	0.8887	0.000173977	0.00557847	chromatin assembly factor 1 subunit B isoform X1
	Nl.chrX.0066	897	971	921	2021	1974	1372	0.8907	1.52782e-05	0.00072727	ubiquitin-conjugating enzyme E2 C-like
	Nl.chr12.592	860	800	568	2074	1002	1201	0.8912	0.00204145	0.0388229	DNA repair protein complementing XP-C cells homolog
	Nl.chr03.0412	644	782	953	1512	1837	1239	0.8967	0.000308937	0.00888944	uncharacterized protein LOC111046421
	Nl.chr01.0361	1938	2924	2517	5175	4446	4519	0.8969	1.35809e-05	0.000662844	-
	Nl.chr06.0819	4882	6558	6294	12426	12576	9201	0.8972	4.861e-06	0.00028615	kinesin-like protein KIF11-B
	Nl.chr03.0414	660	961	769	1746	1662	1210	0.8988	0.000139448	0.00465521	origin recognition complex subunit 2-like
	Nl.chrX.1422	7778	9308	8237	19025	17880	12136	0.8989	2.57172e-06	0.00016707	anillin-like isoform X1
	Nl.chr09.584	278	368	281	578	713	499	0.8995	0.00100454	0.0226838	DNA polymerase epsilon subunit 4
	Nl.scaffold.0539	3724	4677	4646	9520	9316	6423	0.9	6.95773e-06	0.000381883	rac GTPase-activating protein 1-like
	Nl.scaffold.0818	11710	13454	11705	25449	26939	19020	0.9015	1.45496e-07	1.52652e-05	LOW QUALITY PROTEIN: ribonucleoside-diphosphate reductase subunit M2 B-like
	Nl.chr03.0736	932	1141	1340	2425	2610	1590	0.9016	0.000254336	0.00755806	protein Spindly
	Nl.chr04.0257	5619	7566	6927	14069	15319	9635	0.9017	1.81594e-05	0.000841056	LOW QUALITY PROTEIN: DNA replication licensing factor MCM4-like
	Nl.chr03.1427	932	971	905	2185	1665	1573	0.902	2.9732e-06	0.000189486	microtubule-associated protein futsch-like isoform X2
	Nl.chr05.0504	605	855	905	1550	1865	1173	0.9032	0.00049398	0.012979	-
	Nl.chr05.0077	769	1045	1003	1997	2183	1305	0.9056	0.000248856	0.00745265	replication factor C subunit 4
	Nl.chr01.1082	753	1127	1004	2242	1954	1419	0.9085	0.000202106	0.00633553	uncharacterized protein LOC111054859
	Nl.chr02.0556	483	501	642	1120	1259	791	0.9089	0.000426296	0.0115957	DNA replication complex GINS protein SLD5-like isoform X1
	Nl.chr09.857	1288	1251	1119	2730	2554	1860	0.9119	1.6945e-06	0.000117722	uncharacterized protein LOC111054461
	Nl.scaffold.0756	8413	10407	10388	23133	19355	14509	0.9119	3.92592e-06	0.000237449	-
	Nl.chr12.211	5600	5540	4151	9553	10020	10059	0.913	4.62391e-08	6.13729e-06	lysosomal alpha-mannosidase-like protein
	Nl.chr06.0934	1373	1577	1470	2943	2992	2651	0.9132	5.68822e-08	7.23856e-06	VP1
	Nl.chr05.0474	299	448	424	863	928	523	0.9256	0.00211826	0.0399877	LOW QUALITY PROTEIN: ribonuclease H2 subunit A
	Nl.chr01.0463	2616	2974	2683	5921	6136	4265	0.9274	3.62124e-07	3.30476e-05	thymidine kinase 2, mitochondrial-like isoform X2; hypothetical protein LSTR_LSTR016184
	Nl.scaffold.0432	2352	2018	1685	4353	4436	3170	0.9277	9.89945e-07	7.75021e-05	G1/S-specific cyclin-D2-like
	Nl.chr06.0016	352	506	491	947	778	908	0.9278	0.000317583	0.00910425	flap endonuclease GEN homolog 1-like
	Nl.chr04.1320	1760	2054	2270	4688	4224	3091	0.928	6.91849e-06	0.000381085	flap endonuclease 1
	Nl.chr02.1601	966	1432	1315	2793	2612	1923	0.9298	5.37009e-05	0.00209149	protein nessun dorma
	Nl.chr05.0152	3817	4635	5065	9428	10251	7024	0.9305	3.49119e-06	0.000215378	uncharacterized protein LOC111049464 isoform X2
	Nl.chr03.0099	988	1232	1151	2669	2324	1683	0.9324	1.69339e-05	0.000791428	tubulin gamma-2 chain
	Nl.scaffold.0478	439	656	470	1119	1057	910	0.9332	0.000119045	0.00409493	-
	Nl.chr06.0773	959	1292	1107	2303	2639	1713	0.9336	2.85441e-05	0.00123589	protein MCM10 homolog
	Nl.chr07.0088	11395	12558	10148	26506	21747	19161	0.9343	9.41756e-09	1.52892e-06	delta(14)-sterol reductase TM7SF2
	Nl.chr06.0607	3434	4340	4434	8759	9061	6384	0.9359	2.04731e-06	0.000137885	uncharacterized protein LOC111048703 isoform X1
	Nl.chr07.1122	4643	5456	5284	10992	11192	8400	0.9412	4.53637e-08	6.08387e-06	PREDICTED: DNA replication licensing factor Mcm2
	Nl.chr13.208	6634	8683	7564	17329	16163	12162	0.9455	3.3762e-07	3.15583e-05	DNA replication licensing factor Mcm7
	Nl.chr13.420	681	802	748	1827	1255	1353	0.9472	1.39715e-05	0.000679753	poly
	Nl.chr05.0441	624	885	758	1599	1879	1070	0.9477	0.000227021	0.00696093	uncharacterized protein LOC111046813
	Nl.scaffold.0171	384	386	286	866	750	508	0.9505	0.000431092	0.0117055	uncharacterized protein LOC116166313
	Nl.scaffold.0932	2225	3442	4105	6660	8197	4765	0.9518	0.000396627	0.0109059	uncharacterized protein LOC111053271 isoform X2; hypothetical protein LSTR_LSTR012071
	Nl.chr12.481	488	961	1087	1901	1885	1300	0.9534	0.00233941	0.0431072	thymidylate synthase
	Nl.chr07.0304	1372	1476	1233	3257	2952	2011	0.9542	3.34361e-06	0.000209954	-
	Nl.chr01.0508	2774	3122	3222	6531	6826	4980	0.9571	8.51329e-08	1.00343e-05	ras GTPase-activating-like protein IQGAP1
	Nl.scaffold.0037	913	971	1020	2296	2159	1417	0.9601	1.12967e-05	0.000576919	condensin complex subunit 2-like
	Nl.chr05.0435	757	884	999	2095	2041	1210	0.9602	0.000121633	0.00415952	-
	Nl.chr07.0085	204	272	221	599	486	327	0.9616	0.00213124	0.0401345	-
	Nl.chr06.0041	658	628	389	1313	870	1174	0.9637	0.00029929	0.00866033	early growth response protein 1-like isoform X1; hypothetical protein LSTR_LSTR006737
	Nl.chr06.0890	15164	19080	20827	38352	38141	34283	0.9647	7.27309e-08	8.97383e-06	-
	Nl.chr07.0140	772	927	675	2171	1344	1291	0.9664	8.98835e-05	0.00321641	uncharacterized protein LOC111055007 isoform X2
	Nl.chr02.1419	1832	2013	1563	3700	4145	3110	0.9684	7.58483e-08	9.2842e-06	retinoic acid receptor RXR isoform X2
	Nl.chr01.0700	445	544	442	1294	904	714	0.9708	0.000215462	0.00665947	xanthine dehydrogenase/oxidase-like isoform X1
	Nl.chr14.067	1127	1047	904	2200	2133	1908	0.9729	1.07042e-08	1.70198e-06	PREDICTED: kazrin-like isoform X2
	Nl.chr07.0312	1515	1747	1700	3801	3536	2765	0.9754	8.02984e-08	9.60033e-06	-
	Nl.chr13.335	1098	1471	1339	3104	2817	2058	0.9776	4.97973e-06	0.000290918	S-phase kinase-associated protein 2-like isoform X3
	Nl.chr04.0887	329	296	242	828	405	530	0.9782	0.00189902	0.0370273	longitudinals lacking protein, isoforms A/B/D/L-like isoform X2; hypothetical protein LSTR_LSTR000934
	Nl.chr06.0846	684	840	762	1690	1815	1175	0.979	1.24206e-05	0.000623983	DNA repair and recombination protein RAD54-like
	Nl.chr10.032	5404	7228	6657	15031	14565	10005	0.9845	8.69959e-07	6.98822e-05	LOW QUALITY PROTEIN: DNA replication licensing factor Mcm6-like
	Nl.chr04.0200	791	1003	676	2035	1621	1406	0.9854	1.00531e-05	0.000523812	LOW QUALITY PROTEIN: DNA replication factor Cdt1
	Nl.chr05.0347	1824	2274	1947	4914	4468	3061	0.9868	1.52593e-06	0.000109974	hypothetical protein LSTR_LSTR008051; uncharacterized protein LOC111863376 isoform X1
	Nl.chr02.0170	367	636	542	1092	1191	883	0.9871	0.00027928	0.00820444	origin recognition complex subunit 5
	Nl.chr03.1660	720	973	764	2002	1775	1288	0.9905	1.34574e-05	0.000658898	condensin-2 complex subunit D3-like
	Nl.chr10.181	1401	1794	1261	3436	2492	3162	0.9907	2.57815e-06	0.00016707	BMP-binding endothelial regulator protein, partial
	Nl.chr01.0437	4669	5368	5317	11785	10993	8800	0.991	2.42298e-09	4.6712e-07	kinesin-like protein KIF11 isoform X1
	Nl.chr03.0212	1051	1290	980	2574	2714	1585	0.9911	1.96921e-05	0.000898554	Fanconi anemia group D2 protein
	Nl.chr09.795	1677	2072	1653	4094	4054	2997	0.9932	1.37304e-07	1.46045e-05	dnaJ homolog subfamily C member 9; J domain-containing protein CG6693
	Nl.chr01.0362	1360	2062	1885	4086	3425	3379	0.9944	2.94429e-06	0.000189207	-
	Nl.scaffold.1118	1930	1872	1205	4723	3003	2678	1.0011	4.09609e-05	0.0016757	zinc finger protein 629-like isoform X2
	Nl.chr05.1039	2162	2434	2388	5761	5138	3623	1.0019	2.49414e-07	2.43463e-05	DNA polymerase epsilon catalytic subunit A
	Nl.chr07.0919	3406	4027	4046	8456	8412	6892	1.0021	2.10731e-09	4.27646e-07	cell division cycle protein 20 homolog isoform X3
	Nl.chr07.0997	591	946	868	1966	1997	1058	1.0025	0.000465601	0.0123597	origin recognition complex subunit 3
	Nl.chr06.0680	2903	4344	3689	9222	7744	5758	1.0028	4.56093e-06	0.000270551	-
	Nl.chr10.058	182	163	110	312	345	287	1.003	0.00189328	0.0369622	uncharacterized protein LOC111054469
	Nl.chr03.0735	4140	6300	4993	12105	12345	7703	1.0036	7.99177e-06	0.000427976	lymphocyte-specific helicase-like
	Nl.chr10.745	1197	1611	1340	3324	3179	2140	1.0049	3.71033e-06	0.000227081	uncharacterized protein LOC111052147 isoform X2
	Nl.chr02.0236	2078	2434	2672	5742	5303	3966	1.012	2.33293e-07	2.30646e-05	G2/mitotic-specific cyclin-B3-like
	Nl.chr11.280	1462	2174	1833	4475	4133	2871	1.0163	5.74923e-06	0.000327197	uncharacterized protein LOC113202544
	Nl.chr02.1612	754	955	617	1736	1878	1276	1.0185	1.17157e-05	0.00059438	serine/threonine-protein kinase PLK4
	Nl.chr07.1006	320	337	368	748	820	584	1.0185	2.91105e-05	0.00125129	uncharacterized protein LOC111053278
	Nl.chr10.515	166	317	294	635	488	500	1.0213	0.00196648	0.037864	separin-like
	Nl.chr05.0244	483	679	562	1320	1380	937	1.024	2.0662e-05	0.000940029	DNA replication ATP-dependent helicase/nuclease DNA2
	Nl.chr11.196	498	527	458	1311	1019	810	1.029	7.93459e-06	0.000426395	uncharacterized protein LOC111059960, partial; hypothetical protein LSTR_LSTR009281
	Nl.chr03.1014	5496	7224	6287	15215	15285	9827	1.0301	3.4152e-07	3.17305e-05	zygotic DNA replication licensing factor mcm3
	Nl.chr05.0604	595	633	549	1163	1226	1337	1.0304	3.06735e-07	2.90231e-05	proline-rich extensin-like protein EPR1
	Nl.chr13.392	4086	4920	5039	10795	11179	7916	1.038	2.20722e-08	3.12312e-06	mitotic checkpoint serine/threonine-protein kinase BUB1-like
	Nl.chr01.0467	9215	12502	10108	25178	25700	17161	1.0424	1.13083e-07	1.24577e-05	ribonucleoside-diphosphate reductase large subunit
	Nl.chr04.1318	1830	1804	1223	4792	2415	3121	1.0426	4.32001e-05	0.00173962	POU domain, class 2, transcription factor 2
	Nl.chr13.313	1485	1402	830	4047	1680	2202	1.0429	0.000680481	0.0166588	transcription factor E2F3-like
	Nl.chr13.248	2683	3152	2421	6533	6849	4316	1.0438	2.08486e-07	2.10162e-05	DNA polymerase alpha catalytic subunit
	Nl.chr06.0402	1154	1337	1256	3397	2774	1866	1.0443	2.98627e-06	0.000189536	uncharacterized protein LOC111049200
	Nl.chr07.0527	335	569	538	1021	1515	577	1.0458	0.00268599	0.0484515	cuticle protein 7-like
	Nl.chr07.0927	643	945	595	1953	1674	1082	1.0517	7.63084e-05	0.00280215	BRCA1-associated RING domain protein 1-like isoform X1
	Nl.chr01.0240	2256	2505	2640	5722	5760	4429	1.0546	1.09544e-09	2.37956e-07	transmembrane protein 209
	Nl.chr05.1097	1172	1280	1116	2687	2803	2219	1.0626	5.85383e-10	1.41068e-07	leucine zipper putative tumor suppressor 2 homolog isoform X2
	Nl.chr09.832	1305	1671	1173	3557	3055	2373	1.0627	3.03277e-07	2.88731e-05	thymidine kinase, cytosolic-like
	Nl.chr03.1573	2196	3114	2100	6730	5148	4182	1.0641	1.2441e-06	9.34428e-05	uncharacterized protein LOC111062962
	Nl.chr10.792	2042	2517	2909	5658	6070	4478	1.0684	1.5016e-07	1.56481e-05	lymphokine-activated killer T-cell-originated protein kinase isoform X1
	Nl.chr02.0322	3049	3928	3429	9240	7788	5643	1.0696	9.99593e-08	1.14198e-05	-
	Nl.chr13.149	614	545	508	1372	1213	1041	1.0717	4.6558e-08	6.13729e-06	-
	Nl.chr12.299	2836	3594	3214	8576	7301	5183	1.0725	1.08692e-07	1.23262e-05	cyclin-A2-like
	Nl.chr03.0615	1902	2320	2415	5606	5243	3659	1.075	1.17543e-07	1.28572e-05	uncharacterized protein LOC111045720; hypothetical protein LSTR_LSTR001640
	Nl.chr13.095	1726	1712	1442	4508	3156	2998	1.078	1.66552e-08	2.42333e-06	targeting protein for Xklp2 homolog
	Nl.scaffold.0851	173	144	181	344	362	376	1.08	0.000244076	0.00736669	-
	Nl.chr03.1483	232	174	197	483	426	409	1.0811	5.63156e-05	0.00215522	-
	Nl.chrX.0564	236	300	333	700	691	520	1.0881	5.53828e-05	0.00212645	regulatory protein MIG1-like
	Nl.chr01.1252	1072	1381	1143	3041	2769	2117	1.0893	4.07024e-08	5.50661e-06	kinesin-like protein KIF23
	Nl.scaffold.0133	113	135	139	260	307	280	1.0897	0.000876569	0.0204838	uncharacterized protein LOC111047910
	Nl.chr06.0845	4877	6034	5847	14693	12657	9627	1.09	5.41799e-09	9.6048e-07	kinesin-like protein KIF20A, partial
	Nl.chr03.1189	8843	8268	5731	18296	11199	20229	1.0926	5.73003e-06	0.000327197	uncharacterized protein LOC111054291
	Nl.chr02.1329	2870	3645	2939	8215	7419	5307	1.0937	1.56187e-08	2.31622e-06	kinesin-like protein KIF18A
	Nl.chr06.0743	314	410	233	886	527	691	1.0955	0.000270443	0.00800583	uncharacterized protein LOC111048942; hypothetical protein LSTR_LSTR013153
	Nl.chr08.328	2182	2321	2750	5877	6372	3966	1.1054	1.11952e-07	1.24577e-05	cyclin-dependent kinase 1-like isoform X2
	Nl.chr07.0221	899	1101	727	2783	1738	1569	1.1066	8.84313e-06	0.000467081	cell division cycle 7-related protein kinase-like; hypothetical protein LSTR_LSTR002326
	Nl.chr05.0731	772	908	795	2434	1764	1365	1.114	1.08612e-06	8.33397e-05	uncharacterized protein LOC110829787 isoform X2
	Nl.chr01.1255	1183	2031	1470	4331	3549	2636	1.1144	5.82609e-06	0.000330352	Fanconi anemia group I protein homolog
	Nl.chr07.1084	866	927	920	2485	1905	1703	1.1181	7.66558e-09	1.28507e-06	E3 ubiquitin-protein ligase RBBP6-like; hypothetical protein LSTR_LSTR013051
	Nl.chr09.306	1497	1921	1482	3344	4105	3531	1.1208	3.02343e-09	5.61812e-07	putative inorganic phosphate cotransporter
	Nl.chr09.174	1506	1618	1183	3972	3395	2396	1.1247	7.65182e-08	9.29244e-06	N-acetyltransferase ESCO2
	Nl.scaffold.1086	295	455	376	1003	945	604	1.125	5.84871e-05	0.00223279	condensin complex subunit 3-like
	Nl.chr02.0227	2452	3153	2424	7510	6497	4288	1.1314	1.20067e-07	1.30408e-05	DNA (cytosine-5)-methyltransferase PliMCI-like
	Nl.chr02.0660	386	333	524	1027	1009	785	1.1332	1.12017e-05	0.00057588	twist-related protein-like
	Nl.chr11.209	889	681	772	1861	1646	1796	1.1381	9.46657e-10	2.0926e-07	cuticle protein
	Nl.chr07.1130	356	565	377	1178	838	958	1.1553	1.17829e-05	0.00059583	DNA mismatch repair protein Msh2
	Nl.chr06.0369	362	514	420	1292	935	770	1.1576	8.54534e-06	0.000454465	PREDICTED: mitochondrial ubiquitin ligase activator of nfkb 1-A; hypothetical protein LSTR_LSTR012458
	Nl.chr01.0543	907	1015	931	2794	2197	1690	1.1743	1.36425e-08	2.06282e-06	maternal embryonic leucine zipper kinase-like
	Nl.chr10.485	1423	1090	1038	1717	4418	2204	1.1744	0.000104802	0.00366522	annexin B10-like isoform X1
	Nl.chr13.381	7068	8584	7329	20372	20040	13497	1.1757	1.43735e-10	4.18269e-08	serine/threonine-protein kinase polo
	Nl.chr05.0516	2789	3491	3409	8855	8289	5702	1.1837	1.704e-09	3.60011e-07	condensin-2 complex subunit G2-like
	Nl.chr13.347	223	244	276	777	534	440	1.1842	4.30755e-05	0.00173915	protein aurora borealis isoform X1; uncharacterized protein LOC111050709
	Nl.chr05.0141	376	440	354	1113	1035	644	1.1967	2.6426e-06	0.00017053	DNA repair protein RAD51 homolog 1-like
	Nl.chr07.0458	608	707	626	1837	1584	1213	1.2032	6.7703e-09	1.16693e-06	dual specificity protein kinase TTK
	Nl.chr04.0248	1466	1804	1419	4308	4058	2860	1.2058	6.94966e-10	1.64899e-07	kinesin-like protein KIF23
	Nl.scaffold.0717	667	985	1016	2742	1977	1655	1.2063	1.34918e-06	0.000100041	NGFI-A-binding protein homolog
	Nl.chr05.0324	2699	3420	3224	8764	8055	5642	1.2119	4.66475e-10	1.16039e-07	chromosome-associated kinesin KIF4
	Nl.chr06.0304	400	613	733	1570	1679	971	1.2175	2.86074e-05	0.00123589	serine/threonine-protein kinase Nek2-like
	Nl.chr02.0517	378	534	253	1157	930	745	1.2289	2.76471e-05	0.00120452	transcription factor E2F7-like
	Nl.chr03.0495	3050	3539	4225	10300	9722	6397	1.2339	5.49349e-09	9.62797e-07	-
	Nl.chr11.178	358	453	152	593	699	1015	1.2349	0.00104897	0.0235149	hypothetical protein; kappaPI-actitoxin-Avd3b-like
	Nl.scaffold.0170	569	584	391	1684	1251	887	1.2496	1.57779e-06	0.000111812	kinetochore-associated protein 1-like
	Nl.chr06.0679	1271	1379	1291	4280	3212	2473	1.2842	2.53227e-10	6.5092e-08	LOW QUALITY PROTEIN: protein abnormal spindle
	Nl.chr12.487	138	138	94	429	222	288	1.2989	0.000352541	0.00986795	-
	Nl.chr02.0069	214	326	147	810	475	468	1.3009	0.00018564	0.00586706	-
	Nl.chr03.1106	364	457	309	1126	984	824	1.327	1.28278e-08	1.97844e-06	uncharacterized protein LOC106674438; F-box only protein 43-like
	Nl.chr04.1132	135	92	141	229	415	316	1.3381	0.000273336	0.00807597	uncharacterized protein LOC111063497
	Nl.chr13.238	485	565	391	1832	1076	945	1.3646	3.92914e-07	3.49978e-05	forkhead box protein P1-like isoform X2
	Nl.chr11.060	196	257	98	254	669	547	1.3775	0.00118914	0.0259042	sensory neuron membrane protein 1-like
	Nl.chr03.0112	206	225	178	647	519	476	1.3829	6.30823e-08	7.90991e-06	uncharacterized protein LOC111043549; hypothetical protein LSTR_LSTR004983
	Nl.chr01.1388	64	43	48	134	164	126	1.401	0.0013337	0.028213	DNA helicase MCM9-like
	Nl.scaffold.1080	182	203	136	605	579	310	1.4564	6.10257e-06	0.000343503	rotatin
	Nl.scaffold.0731	347	277	220	646	634	1083	1.4621	1.56044e-06	0.000111419	uncharacterized protein LOC111053689
	Nl.chrY.032	99	101	115	388	299	224	1.4782	1.32275e-05	0.000653775	-
	Nl.chr03.1836	123	121	72	443	176	308	1.5122	0.000243245	0.00735601	transcription factor Ken 1-like, partial
	Nl.chr06.0432	43	34	22	127	81	111	1.6537	0.00175795	0.0351203	unnamed protein product; uncharacterized protein LOC111052027
	Nl.chr06.0546	64	92	34	232	357	74	1.7219	0.0019647	0.037864	cytochrome P450 CYP303A1
	Nl.chrX.1097	32	39	28	154	80	136	1.8642	0.00025146	0.00751602	glucose dehydrogenase
	Nl.chrY.070	42	24	36	168	134	88	1.8757	0.000171935	0.00553792	sister chromatid cohesion protein PDS5 homolog B
	Nl.chr12.181	24	23	23	99	102	72	1.9128	0.000407391	0.0111602	uncharacterized protein LOC114249992
	Nl.chr11.010	119	171	204	510	1082	372	1.9249	7.55171e-07	6.22834e-05	uncharacterized protein LOC111055859; hypothetical protein LSTR_LSTR007782
	Nl.chr12.512	16	30	8	82	106	54	2.1055	0.00176573	0.0351845	elongation of very long chain fatty acids protein 4-like isoform X1
	Nl.chr09.913	61	94	35	433	139	269	2.1076	1.65345e-05	0.000779853	hypothetical protein LSTR_LSTR013773
	Nl.chr02.1804	144	176	170	539	1052	799	2.2444	5.25326e-14	2.7007e-11	DOPA decarboxylase
	Nl.chr01.0531	27	42	4	90	332	44	2.5865	0.000868626	0.0203599	phenoloxidase 2
	Nl.chr11.425	30	0	16	107	136	68	2.6888	0.00131305	0.0279095	phenoloxidase 2-like
	Nl.chr03.0979	14	6	0	68	26	68	3.0131	0.00251296	0.0457044	-
	Nl.chrY.203	18	22	14	63	386	86	3.2357	1.1189e-06	8.54294e-05	probable serine/threonine-protein kinase PBL3
	Nl.chr12.320	10	0	5	60	110	11	3.5093	0.000884351	0.0206032	-
	Nl.chr12.407	4	0	0	32	26	26	4.3923	0.00136893	0.0286366	lipase 3-like
	Nl.chr06.0990	20	5	10	96	653	62	4.4377	9.04135e-05	0.00322789	uncharacterized protein LOC111058926 isoform X1
	Nl.scaffold.0805	0	0	4	39	35	20	4.5469	0.000812872	0.0192876	hypothetical protein LSTR_LSTR004267
	Nl.chr09.778	4	0	0	4	93	14	4.7616	0.0014566	0.0300739	putative malate dehydrogenase 1B
	Nl.chr04.0305	0	4	8	80	192	104	4.9715	1.99191e-10	5.48592e-08	very-long-chain 3-oxoacyl-CoA reductase-like
	Nl.chr05.0489	0	0	0	25	12	6	8.1464	0.00192263	0.0373459	hypothetical protein B5V51_11790; uncharacterized protein LOC116163398
	Nl.chr03.1511	0	0	0	26	10	9	8.2288	0.00137028	0.0286366	cilia- and flagella-associated protein 20-like
	Nl.chr11.146	0	0	0	34	18	14	8.7704	9.27487e-05	0.00330121	odorant binding protein 2
†GFP-nota, nota dissected from dsGfp fifth-instar nymphs.
‡Zfh1-nota, nota dissected from dsZfh1 fifth-instar nymphs.
