# Supplementary material for: The transcription factor Zfh1 acts as a wing-morph switch in planthoppers
Source: Nat Commun. 2022 Sep 27;13:5670. doi: 10.1038/s41467-022-33422-6 (PMC9515195; doi:10.1038/s41467-022-33422-6)
Supplement: Supplementary file 8 — Supplementary Data 5 [file 41467_2022_33422_MOESM8_ESM.xlsx]

## Sheet: Supplementary Data 5
Supplementary Data 5. Common genes regulated by dsZfh1- and dsFoxO-treated fifth-instar nymphs.
	Gene ID	log2(fold change) of Zfh1-T† vs Gfp-T‡	log2(fold change) of FoxO-T§ vs Gfp-T	Nr_annotation
Up-regulated genes by both dsZfh1 and dsFoxO	Nl.chr02.1366	0.3897	0.3678	protein l(2)37Cc; prohibitin
	Nl.chr04.1297	0.4063	0.3518	mitochondrial import receptor subunit TOM40 homolog 1-like
	Nl.chr05.0124	0.4074	0.2685	protein TANC2 isoform X1
	Nl.chr08.305	0.4162	0.4131	probable isocitrate dehydrogenase
	Nl.chr03.1814	0.4211	0.3293	dihydrolipoyllysine-residue acetyltransferase component of pyruvate dehydrogenase complex, mitochondrial
	Nl.scaffold.0216	0.4223	0.4126	serine/threonine-protein kinase Genghis Khan
	Nl.chr09.591	0.4228	0.3763	acyl-CoA-binding domain-containing protein 6-like
	Nl.chr09.590	0.4296	0.3777	methyltransferase-like protein 23; hypothetical protein LSTR_LSTR002565
	Nl.chr05.0984	0.4444	0.4048	mucin-17, partial
	Nl.chr10.539	0.4513	0.3119	GTP-binding nuclear protein Ran
	Nl.chr04.0287	0.4515	0.4085	39S ribosomal protein L44, mitochondrial-like
	Nl.chr11.468	0.4559	0.4391	39S ribosomal protein L17, mitochondrial
	Nl.chr03.1246	0.4565	0.3133	nucleolar protein 56
	Nl.chr07.1148	0.4579	0.3246	exosome complex exonuclease RRP44-like
	Nl.chr01.0339	0.4606	0.367	protein grainyhead
	Nl.chr09.581	0.4661	0.2736	neurexin-4
	Nl.scaffold.0659	0.4685	0.4012	protein arginine N-methyltransferase 7-like
	Nl.chr09.367	0.475	0.3778	-
	Nl.chr03.0216	0.4757	0.3703	adenosine kinase-like
	Nl.chr09.301	0.478	0.3794	heterogeneous nuclear ribonucleoprotein A1, A2/B1 homolog isoform X2
	Nl.chr02.1222	0.4785	0.4628	flocculation protein FLO11 isoform X3; uncharacterized protein LOC106671899 isoform X1
	Nl.chr12.147	0.4785	0.3093	apoptosis-inducing factor 1, mitochondrial-like
	Nl.chr01.0345	0.4807	0.7433	uncharacterized protein LOC111057785 isoform X1
	Nl.chr06.0995	0.485	0.549	ribosome-recycling factor, mitochondrial
	Nl.chr03.1165	0.4894	0.5351	clarin-3-like; uncharacterized protein LOC111863722
	Nl.chr14.130	0.4924	0.5481	serine/threonine-protein kinase 17A-like; death-associated protein kinase related-like
	Nl.chr02.0700	0.4926	0.5948	CD109 antigen-like
	Nl.chr02.0550	0.4939	0.5622	leucine-rich repeat and fibronectin type-III domain-containing protein 3 isoform X1
	Nl.chr01.1223	0.496	0.3048	lamin Dm0
	Nl.chr04.1029	0.4972	0.4498	NHP2-like protein 1 homolog
	Nl.chr01.1226	0.4983	0.2631	LOW QUALITY PROTEIN: zinc finger SWIM domain-containing protein 8-like
	Nl.chr02.0275	0.5058	0.3949	insulin-like growth factor 2 mRNA-binding protein 1
	Nl.scaffold.0926	0.5069	0.2721	heterogeneous nuclear ribonucleoprotein U-like protein 1
	Nl.scaffold.0320	0.5092	0.5868	LOW QUALITY PROTEIN: hemicentin-1-like
	Nl.chrX.0551	0.5105	0.6003	-
	Nl.chr06.0359	0.5144	0.6432	-
	Nl.chr12.126	0.516	0.333	putative oxidoreductase GLYR1 homolog
	Nl.chr10.682	0.5172	0.4434	notchless protein homolog 1
	Nl.chr01.0177	0.5176	0.441	uncharacterized protein LOC111052184; elongation factor Tu, mitochondrial
	Nl.chrX.0030	0.5183	0.5261	serine proteinase stubble
	Nl.chr02.1054	0.5186	0.4602	MAGUK p55 subfamily member 6 isoform X2
	Nl.chr06.0125	0.5219	0.3833	paraplegin-like
	Nl.chr02.0362	0.5241	0.3748	HEAT repeat-containing protein 1-like
	Nl.chr01.1467	0.528	0.4272	protein patched
	Nl.chr02.1724	0.5369	0.5411	tensin-1
	Nl.chr01.1287	0.5373	0.5544	pentatricopeptide repeat-containing protein 2, mitochondrial-like
	Nl.chr05.1100	0.5378	0.4404	COMM domain-containing protein 4 isoform X1
	Nl.chr04.1013	0.5387	0.3938	LOW QUALITY PROTEIN: cadherin-related tumor suppressor-like
	Nl.chr09.289	0.5419	0.5316	flocculation protein FLO11-like
	Nl.chr06.0897	0.5431	0.5253	probable malonyl-CoA-acyl carrier protein transacylase, mitochondrial
	Nl.chr02.1590	0.5448	0.4447	ATP-dependent RNA helicase WM6
	Nl.chr04.0197	0.5451	0.2711	serine/arginine-rich splicing factor 7-like isoform X3
	Nl.chr01.1728	0.5474	0.517	very long-chain-fatty-acid--CoA ligase bubblegum-like
	Nl.chrX.0389	0.5505	0.3443	uncharacterized protein LOC111045231
	Nl.chr04.0941	0.5513	0.4706	uncharacterized protein LOC111046607
	Nl.chr01.0264	0.5519	0.348	RNA-binding protein squid isoform X2
	Nl.chr06.0381	0.5588	0.6741	dnaJ homolog subfamily C member 22
	Nl.chr03.1493	0.5598	0.3349	uncharacterized protein LOC111062795; hypothetical protein LSTR_LSTR000468
	Nl.chr03.1710	0.5608	0.407	H/ACA ribonucleoprotein complex subunit 2-like protein
	Nl.chr13.169	0.5642	0.4784	ATP-binding cassette transporter sub-family G member 5
	Nl.chr05.1126	0.5677	0.3329	splicing factor 3B subunit 2
	Nl.chr11.168	0.5719	0.7572	cadherin-like protein-6, partial
	Nl.chr01.1543	0.5744	0.3763	LOW QUALITY PROTEIN: probable leucine--tRNA ligase, mitochondrial, partial
	Nl.scaffold.0866	0.5788	0.6024	RNA-binding protein Musashi homolog Rbp6-like isoform X1
	Nl.chr13.108	0.5804	0.3567	uncharacterized protein LOC111056246
	Nl.chr09.186	0.5837	0.5886	isoleucine--tRNA ligase, mitochondrial
	Nl.chr07.0811	0.5883	0.3573	protein trachealess-like
	Nl.chr05.0883	0.59	0.5006	translation initiation factor IF-2, mitochondrial isoform X1
	Nl.chr03.0790	0.5905	0.3497	adenylyl cyclase-associated protein 1 isoform X1
	Nl.chr02.1076	0.5915	1.1244	tetraspanin-9-like
	Nl.chr12.315	0.5924	0.9101	PREDICTED: glutaredoxin domain-containing cysteine-rich protein CG31559-like isoform X1
	Nl.chrX.0385	0.5966	0.4251	actin-related protein 2/3 complex subunit 4
	Nl.chr14.235	0.6001	0.4457	mitochondrial ribonuclease P protein 1 homolog
	Nl.chr06.0023	0.6023	0.5078	uncharacterized protein LOC111051103
	Nl.chrX.1302	0.6057	0.6653	PREDICTED: transforming growth factor-beta-induced protein ig-h3
	Nl.chr04.0593	0.6086	0.5167	low choriolytic enzyme
	Nl.chr10.040	0.6172	0.7143	clustered mitochondria protein homolog; hypothetical protein L798_14504, partial
	Nl.chr11.512	0.6188	0.4771	inositol-trisphosphate 3-kinase B; PREDICTED: uncharacterized protein LOC109030789 isoform X1
	Nl.chr03.1251	0.6205	0.5075	fatty acyl-CoA reductase
	Nl.chr01.1380	0.6274	0.3582	serine protease snake-5, partial; venom protease-like
	Nl.chr07.0665	0.632	0.4778	-
	Nl.chr05.0942	0.6337	0.5468	-
	Nl.chr07.0088	0.6375	0.599	delta(14)-sterol reductase TM7SF2
	Nl.chr01.0265	0.6389	0.4065	-
	Nl.chr02.0331	0.6401	0.3832	protein RCC2 homolog
	Nl.chr12.211	0.6437	0.3312	lysosomal alpha-mannosidase-like protein
	Nl.chr12.048	0.6462	0.4299	PREDICTED: cytoskeleton-associated protein 5; protein mini spindles-like
	Nl.chr03.1182	0.6497	0.5014	equilibrative nucleoside transporter 2 isoform X2
	Nl.chr01.0176	0.653	0.3522	LOW QUALITY PROTEIN: protein naked cuticle homolog 1
	Nl.chr09.774	0.6535	0.529	evolutionarily conserved signaling intermediate in Toll pathway, mitochondrial
	Nl.chr12.231	0.655	1.0183	hypothetical protein LSTR_LSTR005674
	Nl.scaffold.0361	0.656	0.3533	uncharacterized protein LOC111061824, partial
	Nl.chr02.0613	0.6573	0.7075	myosin-VIIa isoform X1
	Nl.chr02.0483	0.6639	0.4682	H/ACA ribonucleoprotein complex subunit 4
	Nl.chrX.0215	0.6678	0.3731	synaptic vesicle 2-related protein
	Nl.chr06.0757	0.6738	0.3775	failed axon connections protein, putative
	Nl.chr03.1668	0.6772	1.9045	uncharacterized protein LOC111064556
	Nl.chr09.279	0.6829	0.4124	large neutral amino acids transporter small subunit 1
	Nl.chr07.0962	0.6885	0.4657	uncharacterized protein LOC111054698; sodium- and chloride-dependent glycine transporter 1 isoform X2
	Nl.chr11.475	0.6887	0.5533	tRNA (uracil(54)-C(5))-methyltransferase homolog-B-like isoform X1
	Nl.chr01.1721	0.6943	0.9907	LHFPL tetraspan subfamily member 3 protein; hypothetical protein GE061_10751
	Nl.chr11.445	0.704	1.1532	uncharacterized protein LOC111061473 isoform X1
	Nl.chr03.0701	0.7082	0.8382	-
	Nl.chr01.1434	0.7092	0.6333	ras-related protein Rab-23-like
	Nl.chr03.0700	0.7224	0.9121	uncharacterized protein LOC111058210
	Nl.chr05.0498	0.7235	0.6521	CDC42 small effector protein homolog
	Nl.chr05.0011	0.7262	0.5979	uncharacterized protein LOC111048842
	Nl.chr07.1157	0.7297	0.4659	PREDICTED: constitutive coactivator of peroxisome proliferator-activated receptor gamma-like
	Nl.chr02.0379	0.7321	1.1064	whirlin isoform X2
	Nl.chr05.1077	0.7329	0.5726	glucose dehydrogenase
	Nl.chr02.1419	0.7354	0.5644	retinoic acid receptor RXR isoform X2
	Nl.chr02.0061	0.738	0.4789	ATPase family AAA domain-containing protein 3A homolog
	Nl.chr04.0348	0.7475	0.5038	LOW QUALITY PROTEIN: hemicentin-1-like
	Nl.chr06.0719	0.7489	0.4333	discoidin domain-containing receptor 2-like
	Nl.chr05.0230	0.7503	0.3509	host cell factor 1-like
	Nl.chr03.0355	0.7509	0.4527	androgen-induced gene 1 protein-like isoform X2
	Nl.chr05.0205	0.7622	0.3641	LOW QUALITY PROTEIN: modular serine protease-like
	Nl.chr13.092	0.7736	0.5054	PREDICTED: protein takeout-like
	Nl.chr03.1834	0.7836	0.6456	uncharacterized protein LOC106670355 isoform X2
	Nl.chr07.0163	0.7979	0.6778	uncharacterized protein LOC111055743
	Nl.chr03.1833	0.808	0.5712	uncharacterized protein LOC106670355 isoform X2
	Nl.chrX.0684	0.8092	0.5554	optomotor-blind protein-like isoform X3
	Nl.chr04.0099	0.8105	0.5698	putative inorganic phosphate cotransporter
	Nl.chrX.0722	0.811	1.0749	agrin
	Nl.chr04.0891	0.827	0.6293	poly(A) RNA polymerase, mitochondrial-like
	Nl.chr01.0200	0.8275	0.4183	RGM domain family member B-like isoform X1
	Nl.chr07.0077	0.8284	0.4888	dehydrogenase/reductase SDR family member 7 isoform X2
	Nl.chr06.0223	0.8291	0.7814	S-adenosylmethionine mitochondrial carrier protein
	Nl.scaffold.1123	0.8294	1.5203	acidic repeat-containing protein-like isoform X1
	Nl.scaffold.0504	0.8313	1.6775	uncharacterized protein LOC111052650
	Nl.chrX.1296	0.8362	1.6649	uncharacterized protein LOC111055870 isoform X1
	Nl.chr11.008	0.8464	0.6439	uncharacterized protein LOC103515323
	Nl.chr13.209	0.85	0.5422	uncharacterized protein LOC111050194 isoform X1
	Nl.chr01.1278	0.8704	0.8728	ankyrin repeat domain-containing protein 49-like
	Nl.scaffold.0731	0.8728	1.7417	uncharacterized protein LOC111053689
	Nl.chr10.258	0.8788	0.7704	SEC14-like protein 2 isoform X2
	Nl.chr07.1117	0.8864	1.0366	-
	Nl.chr02.0317	0.8876	1.1576	DNA-binding protein D-ETS-4 isoform X1
	Nl.chrX.0218	0.918	0.4362	uncharacterized protein LOC111044741
	Nl.chr05.0594	0.9203	1.0529	protein masquerade isoform X1
	Nl.chr03.0516	0.9203	0.8339	muscle segmentation homeobox-like
	Nl.chr03.1545	0.9226	0.884	protein msta-like; SET domain-containing protein SmydA-8 isoform X2
	Nl.chr03.0245	0.9323	0.7727	-
	Nl.chrX.0410	0.9441	0.496	extracellular serine/threonine protein kinase four-jointed
	Nl.chr03.1676	0.9483	1.6648	-
	Nl.chr12.158	0.9811	1.503	ras association domain-containing protein 10-like; hypothetical protein LSTR_LSTR003442
	Nl.chr05.1097	0.9842	0.9577	leucine zipper putative tumor suppressor 2 homolog isoform X2
	Nl.chrX.1134	0.9847	0.9336	putative tyrosine-protein kinase Wsck
	Nl.chr06.0503	0.989	0.5566	uncharacterized protein LOC111048311
	Nl.scaffold.0283	1.0125	1.3921	uncharacterized protein LOC103512946
	Nl.chr05.1257	1.0187	1.2887	LOW QUALITY PROTEIN: semaphorin-5B
	Nl.chr09.871	1.0196	0.717	hypothetical protein LSTR_LSTR008962
	Nl.chrX.1110	1.0246	0.4813	uncharacterized protein LOC111045173
	Nl.scaffold.0289	1.0294	1.1048	sal-like protein 1; homeotic protein spalt-major isoform X2
	Nl.chrX.1224	1.0473	0.4515	homeobox protein engrailed-1-B-like
	Nl.scaffold.0645	1.0496	1.3507	carboxypeptidase A2
	Nl.chr01.1374	1.0651	0.7554	tubulin beta chain-like
	Nl.chr04.0443	1.0825	0.5682	zygotic gap protein knirps-like
	Nl.chrX.1402	1.0846	0.8344	uncharacterized protein LOC111045075
	Nl.chr11.310	1.0891	1.2361	LOW QUALITY PROTEIN: protein 5NUC-like
	Nl.chr05.0222	1.0997	1.0598	F-box/LRR-repeat protein 7-like
	Nl.chr11.696	1.108	0.6588	helix-loop-helix protein delilah-like
	Nl.chrX.0980	1.1321	0.566	uncharacterized protein LOC111051753; hypothetical protein LSTR_LSTR006653
	Nl.scaffold.0312	1.145	0.5448	UDP-glucuronosyltransferase 2B7-like isoform X2
	Nl.chr01.0440	1.2013	0.5585	glucose dehydrogenase; hypothetical protein LSTR_LSTR008840
	Nl.chr07.0202	1.2154	1.1208	PREDICTED: FERM and PDZ domain-containing protein 4 isoform X2
	Nl.chr03.1715	1.2343	1.4233	uncharacterized protein LOC111060077; hypothetical protein LSTR_LSTR008279
	Nl.chr01.0197	1.2545	0.8155	Leucine-rich repeat-containing protein 70
	Nl.chr03.0174	1.2702	0.5951	gamma interferon-inducible thiol reductase; GILT-like protein 2 isoform X1
	Nl.chrX.1389	1.352	1.3418	uncharacterized protein LOC111054667, partial
	Nl.chrX.0436	1.3585	1.2576	uncharacterized protein LOC110831262 isoform X3
	Nl.chr03.1189	1.36	1.1341	uncharacterized protein LOC111054291
	Nl.chr11.377	1.383	1.3716	protein vestigial
	Nl.chr09.209	1.4537	0.6584	venom allergen 5-like
	Nl.chr03.0002	1.4576	1.0744	uncharacterized protein LOC111057198
	Nl.chr07.0389	1.4775	0.8447	organic cation transporter protein-like
	Nl.chr03.1187	1.5044	0.8032	anosmin-1
	Nl.scaffold.0548	1.5154	0.7494	hypothetical protein LSTR_LSTR001619
	Nl.chr03.0900	1.5588	1.0751	calpain-1 catalytic subunit-like
	Nl.chr13.518	1.6764	2.3485	fatty acid elongase
	Nl.chr02.0414	1.7189	2.2571	titin-like isoform X2
	Nl.chr10.851	1.8565	2.148	chromobox protein homolog 3-like, partial
	Nl.chr01.0685	1.8789	1.1033	zinc finger protein 423 homolog
	Nl.chr11.226	1.9165	0.8665	-
	Nl.chrX.0353	1.9439	1.4186	alpha-tocopherol transfer protein-like
	Nl.chr09.031	2.1691	1.7614	piggyBac transposable element-derived protein 3-like; hypothetical protein AGLY_013905, partial
	Nl.chr04.1268	2.3726	1.9795	protein THEM6-like isoform X1; hypothetical protein LSTR_LSTR000906
	Nl.chr01.1707	2.7458	2.8534	pyruvate dehydrogenase E1 component subunit alpha type II, mitochondrial-like
	Nl.scaffold.0643	3.0638	3.2605	protein msta-like
	Nl.scaffold.0521	5.8388	5.2502	troponin C-like
	Nl.chr06.0135	7.6439	9.5314	-
	Nl.chr01.1682	7.7142	7.6677	uncharacterized protein LOC111058222; hypothetical protein AVEN_224125_1
	Nl.chr06.0133	14.2472	15.2323	-
Down-regulated genes by both dsZfh1 and dsFoxO	Nl.chr05.0020	-7.6677	-7.6677	uncharacterized protein LOC111049128
	Nl.scaffold.0398	-4.32	-3.2915	uncharacterized protein LOC111043593
	Nl.scaffold.0339	-3.7231	-2.0957	-
	Nl.chr03.0248	-3.2527	-2.0305	uncharacterized protein LOC111057006
	Nl.chr11.071	-3.1858	-2.5233	-
	Nl.chrX.0783	-2.9879	-1.818	hypothetical protein PPYR_00435
	Nl.chr01.0656	-2.9526	-1.2205	-
	Nl.chr05.0734	-2.8777	-1.3218	cuticular protein; hypothetical protein LSTR_LSTR007366
	Nl.chr07.0876	-2.8639	-2.4284	uncharacterized protein LOC111053570
	Nl.chr12.085	-2.8607	-1.6449	-
	Nl.chr11.367	-2.8554	-1.4168	cuticular protein
	Nl.chr03.0143	-2.7702	-1.5792	uncharacterized protein LOC111053610, partial
	Nl.chr03.0144	-2.7665	-1.5848	uncharacterized protein LOC111053614
	Nl.chr02.0562	-2.7216	-1.4155	cuticle protein 7-like; hypothetical protein LSTR_LSTR008090
	Nl.chr07.0539	-2.6551	-1.6744	cuticular protein
	Nl.chr06.0091	-2.4797	-1.1827	-
	Nl.chr02.1295	-2.4113	-1.1173	pro-resilin-like
	Nl.scaffold.0112	-2.3926	-1.8326	-
	Nl.chr11.457	-2.3572	-0.8831	cuticle protein 19-like
	Nl.chr09.469	-2.3364	-1.4971	-
	Nl.chr06.0653	-2.331	-1.2693	-
	Nl.chr13.170	-2.2805	-1.2249	elongation of very long chain fatty acids protein 7
	Nl.chr11.626	-2.2641	-0.9443	pupal cuticle protein 36a-like isoform X1
	Nl.chr01.1692	-2.2576	-0.8929	-
	Nl.scaffold.0113	-2.2323	-1.2683	PREDICTED: uncharacterized protein LOC100882843
	Nl.chr01.1118	-2.206	-1.6634	uncharacterized protein LOC111047711; hypothetical protein LSTR_LSTR009664
	Nl.chr07.0046	-2.1743	-1.3434	-
	Nl.chr11.370	-2.146	-1.0169	cuticular protein
	Nl.chr13.299	-2.1449	-1.1061	-
	Nl.chr09.712	-2.1398	-1.0686	lipase 3-like
	Nl.chr07.0531	-2.1386	-0.8184	cuticular protein; hypothetical protein LSTR_LSTR013886
	Nl.chr07.0527	-2.1071	-1.0874	cuticle protein 7-like
	Nl.chrX.1096	-2.0881	-1.2695	-
	Nl.chr10.722	-2.0777	-0.5194	BTB/POZ domain-containing protein 3-like
	Nl.chr09.779	-2.0698	-0.6788	BTB/POZ domain-containing protein 3-like
	Nl.chr11.260	-2.0579	-0.8656	-
	Nl.scaffold.0769	-2.0574	-1.0126	uncharacterized protein LOC106663390 isoform X1
	Nl.chr03.0159	-2.0369	-1.5075	calcium/calmodulin-dependent protein kinase type IV-like
	Nl.chr11.068	-2.0258	-0.7826	-
	Nl.chr13.444	-2.0137	-0.8662	circadian clock-controlled protein-like, partial
	Nl.chr01.1410	-2.0045	-0.8089	-
	Nl.scaffold.0770	-1.9986	-0.9607	uncharacterized protein LOC111048852
	Nl.chr13.110	-1.9907	-1.0667	arylsulfatase B-like
	Nl.chr02.0369	-1.9771	-1.0874	uncharacterized protein LOC111051999; hypothetical protein LSTR_LSTR004063
	Nl.chr11.074	-1.9597	-0.9226	-
	Nl.chr02.1311	-1.9365	-1.0202	cell wall protein IFF6 isoform X3
	Nl.chr06.0654	-1.9247	-1.8728	-
	Nl.chr07.0045	-1.9098	-1.177	nose resistant to fluoxetine protein 6 isoform X2
	Nl.scaffold.0613	-1.9073	-0.6759	pro-resilin-like
	Nl.chrX.1093	-1.8984	-1.5282	glucose dehydrogenase
	Nl.chr09.869	-1.8727	-1.1656	PREDICTED: scavenger receptor class B member 1
	Nl.chr07.0528	-1.8459	-1.038	cuticle protein 21-like isoform X1; hypothetical protein LSTR_LSTR013884
	Nl.chr11.368	-1.8345	-0.7802	cuticular protein
	Nl.scaffold.0458	-1.8029	-0.7629	extensin-like
	Nl.chr03.1111	-1.8026	-0.8451	glycine-rich cell wall structural protein-like
	Nl.chr08.164	-1.7896	-1.1565	-
	Nl.chr10.755	-1.7797	-0.9958	tweedle family cuticle protein
	Nl.chr01.0671	-1.773	-1.0516	-
	Nl.chr10.265	-1.759	-3.1398	4-hydroxyphenylpyruvate dioxygenase
	Nl.chr01.0500	-1.7458	-1.0065	putative glucosylceramidase 4
	Nl.chr11.636	-1.7161	-0.6865	cuticular protein
	Nl.chr09.162	-1.6949	-0.6789	uncharacterized protein LOC111050458; hypothetical protein LSTR_LSTR003275
	Nl.chr06.0898	-1.6936	-0.9578	fatty acyl-CoA reductase
	Nl.scaffold.0585	-1.6805	-0.9645	dehydrogenase/reductase SDR family member 11-like isoform X1
	Nl.chr07.0562	-1.6671	-1.0395	chromatin modification-related protein eaf-1-like
	Nl.chr02.1313	-1.6497	-0.8546	uncharacterized protein LOC111044946
	Nl.scaffold.0870	-1.6377	-0.7162	-
	Nl.chr08.459	-1.6359	-1.6524	nose resistant to fluoxetine protein 6-like; hypothetical protein LSTR_LSTR002882
	Nl.chr04.0365	-1.6307	-2.0118	-
	Nl.chr06.0737	-1.6252	-0.8571	clavesin-1
	Nl.chr01.1323	-1.6226	-0.5551	chemosensory protein 1
	Nl.chr01.0445	-1.6067	-0.8328	phospholipase B1, membrane-associated-like
	Nl.chrX.0254	-1.5979	-0.8105	glucose dehydrogenase
	Nl.chr02.0324	-1.5935	-0.9059	uncharacterized protein LOC111049880
	Nl.chr06.0650	-1.591	-1.3204	-
	Nl.chr11.637	-1.5876	-0.596	cuticular protein
	Nl.chr11.634	-1.5775	-0.7706	cuticular protein
	Nl.chr02.1335	-1.5764	-1.5447	PREDICTED: uncharacterized protein LOC105462500 isoform X1
	Nl.chrX.1006	-1.5699	-0.8718	hypothetical protein LSTR_LSTR015329; uncharacterized protein LOC111047163
	Nl.chr05.0202	-1.5662	-1.4027	putative vacuolar protein sorting-associated protein TDA6 isoform X1
	Nl.chr06.0205	-1.5617	-1.492	forkhead box protein L1-like; hypothetical protein LSTR_LSTR007749
	Nl.chr13.008	-1.5549	-0.9068	pancreatic lipase-related protein 2-like
	Nl.chrX.0253	-1.5499	-0.8994	glucose dehydrogenase
	Nl.chr11.483	-1.5456	-1.0832	-
	Nl.chr07.0935	-1.5314	-0.7074	protein obstructor-E
	Nl.scaffold.0534	-1.529	-0.4563	uncharacterized protein LOC111051300 isoform X1
	Nl.chr11.627	-1.5066	-0.6271	endocuticle structural glycoprotein ABD-4-like
	Nl.chr03.0639	-1.4896	-1.391	-
	Nl.chr02.1746	-1.4889	-0.5676	uncharacterized protein LOC106670819 isoform X2
	Nl.chr09.200	-1.4859	-0.7571	protein yellow-like
	Nl.chr07.0441	-1.4845	-0.5539	protein obstructor-E-like isoform X1
	Nl.chr01.1322	-1.4651	-0.8607	putative chemosensory protein CSP5; ejaculatory bulb-specific protein 3-like
	Nl.chr10.319	-1.4629	-0.7186	laccase-5
	Nl.scaffold.0582	-1.4584	-0.7054	iodotyrosine deiodinase 1 isoform X2
	Nl.chr04.0785	-1.4501	-0.8792	PR domain zinc finger protein 10-like
	Nl.chr05.0102	-1.4301	-0.9144	hypothetical protein LSTR_LSTR007419; uncharacterized protein LOC110828506 isoform X1
	Nl.chr08.220	-1.4267	-0.5923	pro-resilin-like; glycine-rich cell wall structural protein
	Nl.chr11.481	-1.4251	-0.8424	putative protein TPRXL
	Nl.chr02.0002	-1.4229	-0.7338	hypothetical protein LSTR_LSTR015758
	Nl.chr06.0652	-1.4125	-0.5432	-
	Nl.chr03.0860	-1.4018	-0.6837	ABC transporter G family member 23 isoform X6
	Nl.chr13.123	-1.3896	-1.0051	protein takeout-like
	Nl.chr04.1119	-1.3851	-1.0169	aldose 1-epimerase-like isoform X1
	Nl.chr02.0058	-1.3839	-0.8145	alpha-tocopherol transfer protein-like
	Nl.chr11.624	-1.3737	-0.68	endocuticle structural glycoprotein SgAbd-2-like
	Nl.chr03.1778	-1.3673	-0.9469	uncharacterized protein LOC111043364
	Nl.chr10.639	-1.3631	-1.14	zinc metalloproteinase nas-13
	Nl.chr11.635	-1.3479	-0.6038	cuticular protein
	Nl.chr13.519	-1.3031	-0.6549	-
	Nl.chrX.1420	-1.3016	-0.7725	clavesin-1 isoform X1
	Nl.chr08.397	-1.2902	-0.6716	chemosensory protein 7
	Nl.chr09.175	-1.2831	-0.8976	LOW QUALITY PROTEIN: aminopeptidase N-like
	Nl.chr05.0346	-1.2791	-0.8077	glycine receptor subunit alpha-2 isoform X1
	Nl.chrX.0174	-1.2728	-0.5974	-
	Nl.chr11.209	-1.2678	-0.5591	cuticle protein
	Nl.chr03.0260	-1.2489	-0.6281	protein Skeletor, isoforms B/C-like
	Nl.chr11.723	-1.242	-0.6357	uncharacterized protein LOC111049105 isoform X1
	Nl.chr07.0860	-1.234	-0.7774	trypsin-22
	Nl.chr02.1322	-1.233	-0.9859	-
	Nl.chr02.1727	-1.2237	-0.9933	uncharacterized protein LOC111048518 isoform X2
	Nl.chr07.0937	-1.222	-0.5982	protein obstructor-E
	Nl.chr13.139	-1.2088	-0.7468	cytochrome P450 4C1-like
	Nl.chr01.1132	-1.206	-1.127	opsin, rhodopsin-7 like
	Nl.chr02.1014	-1.2054	-1.323	cytochrome b5-like isoform X1
	Nl.chr05.0885	-1.1981	-0.5488	uncharacterized protein LOC111055825
	Nl.chr05.1073	-1.194	-0.9065	trypsin alpha-3-like
	Nl.chr10.168	-1.1852	-1.7138	uncharacterized protein LOC111874763; hypothetical protein LSTR_LSTR013964
	Nl.chr09.912	-1.1795	-0.6639	protein yellow-like
	Nl.chr09.818	-1.1563	-0.491	chitinase, partial
	Nl.chr09.542	-1.156	-0.5209	uncharacterized protein LOC111046750 isoform X2
	Nl.chr04.0802	-1.1546	-0.7683	inactive pancreatic lipase-related protein 1
	Nl.chr11.026	-1.147	-0.738	organic solute transporter alpha-like protein
	Nl.chr01.1119	-1.1468	-0.5096	uncharacterized protein LOC111047715
	Nl.scaffold.0571	-1.1424	-0.5908	G-protein coupled receptor daf-37-like
	Nl.chr03.0512	-1.1248	-0.4275	hypothetical protein LSTR_LSTR008453
	Nl.chr06.0769	-1.1188	-0.9123	sensory neuron membrane protein 2-like isoform X1
	Nl.chr02.0645	-1.113	-0.448	uncharacterized protein LOC111045975
	Nl.chr06.1010	-1.1117	-0.621	ABC transporter G family member 20
	Nl.chr05.0276	-1.0926	-1.1511	probable phospholipid-transporting ATPase IF
	Nl.chr11.650	-1.0831	-0.7454	cuticular protein
	Nl.chr02.0980	-1.0755	-0.4146	uncharacterized protein LOC111047578
	Nl.chr09.789	-1.0713	-1.3028	uncharacterized protein LOC111050339
	Nl.chr03.0776	-1.0648	-0.6537	uncharacterized protein LOC111049971 isoform X3
	Nl.chr02.0494	-1.057	-0.7023	aquaporin AQPcic-like
	Nl.chr01.0886	-1.0569	-0.7565	uncharacterized protein LOC111059368, partial
	Nl.scaffold.0233	-1.0554	-0.5339	uncharacterized protein LOC111048364
	Nl.chr03.1157	-1.0391	-0.4592	chorion peroxidase-like
	Nl.chr06.0713	-1.0377	-0.5614	adhesive plaque matrix protein-like isoform X1; hypothetical protein LSTR_LSTR013625
	Nl.chr14.123	-1.0264	-0.7495	cationic amino acid transporter 2-like
	Nl.chr02.1578	-1.0245	-0.5858	mucin-2-like isoform X1
	Nl.chr10.660	-1.0219	-0.7169	cytochrome P450 CYP6FL3; hypothetical protein LSTR_LSTR010553
	Nl.chr11.256	-1.006	-0.4996	-
	Nl.chr09.501	-1.0006	-0.6017	-
	Nl.chr10.234	-1.0003	-0.43	uncharacterized protein LOC111046698; hypothetical protein LSTR_LSTR011744
	Nl.chr03.0400	-0.9988	-2.206	cuticular protein; hypothetical protein LSTR_LSTR009158
	Nl.chrX.1114	-0.9976	-0.6019	uncharacterized protein LOC111045177; hypothetical protein LSTR_LSTR007066
	Nl.chr04.1187	-0.9796	-0.4252	uncharacterized protein LOC111046273 isoform X1
	Nl.chr12.246	-0.9765	-0.6424	chitooligosaccharidolytic beta-N-acetylglucosaminidase-like
	Nl.chr02.0925	-0.9734	-1.9911	tyrosine aminotransferase-like
	Nl.chr10.585	-0.9682	-0.5946	uncharacterized protein LOC111064182 isoform X1
	Nl.chr13.302	-0.9619	-0.5865	protein takeout-like
	Nl.chr02.1289	-0.955	-0.4388	-
	Nl.chr06.0546	-0.95	-1.0614	cytochrome P450 CYP303A1
	Nl.chr11.661	-0.9476	-1.2499	-
	Nl.chr08.468	-0.9439	-0.3351	tropomyosin-1
	Nl.chr08.368	-0.9418	-0.4801	alpha-tocopherol transfer protein-like isoform X2; uncharacterized protein LOC106681725
	Nl.chr02.0112	-0.9383	-0.9844	sodium/hydrogen exchanger 9B1
	Nl.chr03.1735	-0.9349	-0.4936	uncharacterized protein LOC111049215
	Nl.chr03.0935	-0.9342	-1.4255	protein Malvolio-like isoform X1
	Nl.chr04.1194	-0.9174	-1.2157	engulfment and cell motility protein 1-like
	Nl.scaffold.0569	-0.9154	-0.3882	cytidine deaminase-like
	Nl.chr03.0508	-0.911	-1.0467	small heat shock protein 21.2; alpha-crystallin A chain-like
	Nl.chr09.183	-0.9058	-0.6241	fatty acyl-CoA reductase
	Nl.chr13.348	-0.9	-0.659	circadian clock-controlled protein; protein takeout-like
	Nl.chr05.0952	-0.8962	-0.3747	-
	Nl.scaffold.0749	-0.8927	-0.6346	mitochondrial amidoxime-reducing component 1-like; hypothetical protein LSTR_LSTR013117
	Nl.chr02.1538	-0.8895	-0.7284	uncharacterized protein LOC111061089; hypothetical protein LSTR_LSTR008563
	Nl.chr03.0184	-0.8646	-0.432	sphingomyelin phosphodiesterase-like
	Nl.chr12.462	-0.8621	-0.6172	ets DNA-binding protein pokkuri-like isoform X1
	Nl.chr10.419	-0.8504	-0.559	retinol dehydrogenase 14 isoform X1
	Nl.chr13.304	-0.8422	-1.0959	protein takeout-like; hypothetical protein LSTR_LSTR012323
	Nl.scaffold.0761	-0.8406	-0.4348	-
	Nl.chr03.1839	-0.8338	-0.4228	endothelin-converting enzyme homolog isoform X2
	Nl.chr05.0527	-0.8219	-0.4785	uncharacterized protein LOC111046522
	Nl.chr03.0772	-0.8161	-0.5249	hypothetical protein B7P43_G07308
	Nl.chr11.612	-0.8134	-0.5554	dual specificity protein phosphatase 21-like
	Nl.chr06.1009	-0.8098	-0.4851	-
	Nl.chr01.0198	-0.8039	-0.6049	UDP-glucuronosyltransferase 2B15-like
	Nl.chr07.0430	-0.7957	-0.5508	protein obstructor-E-like
	Nl.chr13.049	-0.7902	-0.5504	elongation of very long chain fatty acids protein AAEL008004 isoform X1
	Nl.scaffold.1071	-0.7871	-0.4298	-
	Nl.chr05.0950	-0.7816	-0.5481	Protein anoxia up-regulated
	Nl.chr05.0356	-0.7675	-0.4912	-
	Nl.chr03.1781	-0.7666	-0.5406	facilitated trehalose transporter Tret1-like isoform X1
	Nl.chr03.1957	-0.7636	-0.3809	hypothetical protein LSTR_LSTR013733; uncharacterized protein LOC111055398
	Nl.chr02.0423	-0.7572	-0.3784	6-phosphogluconate dehydrogenase, decarboxylating isoform X1
	Nl.chr03.0716	-0.7544	-0.69	facilitated trehalose transporter Tret1-like
	Nl.chr03.0454	-0.7365	-0.6804	protein abrupt-like isoform X1; hypothetical protein LSTR_LSTR017696
	Nl.chrX.1268	-0.7228	-0.3929	uncharacterized protein LOC111046079
	Nl.scaffold.0720	-0.7198	-1.0799	lachesin-like
	Nl.chr05.0598	-0.7174	-0.7191	neuronal acetylcholine receptor subunit alpha-5-like; hypothetical protein LSTR_LSTR001303
	Nl.chrX.0355	-0.7056	-0.9197	alpha-tocopherol transfer protein-like
	Nl.chr01.0913	-0.696	-0.3446	glutamine--fructose-6-phosphate aminotransferase
	Nl.scaffold.0357	-0.6921	-0.3951	uncharacterized protein LOC111044354
	Nl.chr02.0049	-0.6913	-0.5004	alpha-tocopherol transfer protein-like, partial
	Nl.chr02.0124	-0.6891	-0.5425	tubulin glycylase 3A-like
	Nl.chr01.0669	-0.6866	-0.8208	serine protease inhibitor dipetalogastin-like
	Nl.chr12.594	-0.6861	-1.1413	uncharacterized protein LOC111047886; vascular endothelial growth factor A-like
	Nl.chr11.470	-0.6846	-0.4867	LOW QUALITY PROTEIN: decaprenyl-diphosphate synthase subunit 2
	Nl.chr07.0938	-0.6495	-0.4854	protein obstructor-E-like
	Nl.chr04.0245	-0.6468	-0.648	C-type lectin 37Db-like isoform X3
	Nl.chr03.1173	-0.6447	-0.5218	gamma-1-syntrophin isoform X2
	Nl.chr03.0401	-0.6406	-1.848	-
	Nl.chr12.524	-0.6331	-0.5769	ets DNA-binding protein pokkuri-like, partial
	Nl.chr06.0088	-0.617	-0.6465	hepatic leukemia factor-like isoform X3
	Nl.chr05.0115	-0.6145	-0.8079	cytochrome P450 CYP307A2
	Nl.chr11.248	-0.6081	-0.529	pyridoxal kinase
	Nl.chrX.0638	-0.6032	-0.4216	PREDICTED: A disintegrin and metalloproteinase with thrombospondin motifs 16 isoform X3
	Nl.chr02.1699	-0.602	-0.6189	PREDICTED: uncharacterized protein LOC109596587
	Nl.chr10.430	-0.5948	-0.3078	hypothetical protein LSTR_LSTR008875
	Nl.chr02.0537	-0.5895	-0.9545	clavesin-2-like
	Nl.scaffold.0464	-0.5865	-0.5179	hypothetical protein LSTR_LSTR009086
	Nl.chr05.0793	-0.5769	-0.4562	coiled-coil domain-containing protein R3HCC1L
	Nl.chrX.0613	-0.5686	-0.4214	potassium voltage-gated channel protein Shal
	Nl.chr11.642	-0.5685	-0.3306	endocuticle structural glycoprotein ABD-4-like
	Nl.chr13.271	-0.5543	-0.9455	adenosine deaminase-like
	Nl.chr06.0805	-0.5503	-0.5913	ATP-binding cassette sub-family D member 1
	Nl.chr01.0678	-0.5405	-0.4684	proton-coupled folate transporter-like isoform X1; hypothetical protein LSTR_LSTR003753
	Nl.scaffold.0349	-0.5401	-0.638	uncharacterized protein LOC111045716; receptor-type guanylate cyclase gcy-4-like isoform X1
	Nl.chr02.0326	-0.5385	-1.0793	-
	Nl.scaffold.0391	-0.5281	-1.3974	dynein heavy chain 10, axonemal-like, partial
	Nl.chr06.0858	-0.5254	-0.6739	GILT-like protein 2
	Nl.chr12.601	-0.5219	-0.7034	O-acyltransferase like protein-like isoform X2
	Nl.chr08.136	-0.5186	-0.4771	fibrillin-1-like, partial
	Nl.chr09.151	-0.5084	-0.5265	trehalase-like isoform X1
	Nl.chr14.269	-0.5023	-0.5672	putative acyl-CoA-binding protein
	Nl.chr09.227	-0.4997	-0.7937	vanin-like protein 2
	Nl.chr12.483	-0.492	-0.5232	ethanolamine kinase 1-like
	Nl.chr02.1596	-0.4869	-0.5667	UNC93-like protein MFSD11
	Nl.chr09.199	-0.4772	-0.5418	hypothetical protein LSTR_LSTR003145; uncharacterized protein LOC111061337
	Nl.chr03.1868	-0.4758	-0.4325	LYR motif-containing protein 5; electron transfer flavoprotein regulatory factor 1
	Nl.chr04.0349	-0.4734	-0.5976	cytochrome P450 4C1-like
	Nl.chr14.019	-0.4645	-0.4146	uncharacterized protein LOC111057264
	Nl.chr10.816	-0.4581	-0.5638	guanylate cyclase 32E isoform X1
	Nl.chr07.1075	-0.4559	-0.3812	D-beta-hydroxybutyrate dehydrogenase, mitochondrial
	Nl.chr03.0539	-0.4533	-0.6694	uncharacterized protein LOC111052532
	Nl.chr12.418	-0.4461	-0.5948	FMRFamide
	Nl.scaffold.0487	-0.4402	-0.2756	hypothetical protein LSTR_LSTR006406; uncharacterized protein LOC111044510
	Nl.chrX.0091	-0.4371	-0.3726	DNA ligase 1-like isoform X1; PREDICTED: glutamic acid-rich protein-like isoform X2
	Nl.scaffold.0367	-0.4281	-0.9998	carboxylesterase precursor
	Nl.chr05.0847	-0.4272	-0.6866	-
	Nl.chr07.0155	-0.4214	-0.6177	uncharacterized protein LOC111045664
	Nl.chr01.0045	-0.4185	-0.5834	arrestin domain-containing protein 4
	Nl.chr09.853	-0.4184	-0.6095	uncharacterized protein LOC111052488
	Nl.chr03.0650	-0.4164	-0.2691	facilitated trehalose transporter Tret1-2 homolog isoform X1
	Nl.chr03.1442	-0.4163	-0.3934	troponin C
	Nl.scaffold.1095	-0.4148	-0.4975	acyl-protein thioesterase 1-like
	Nl.chr03.0843	-0.4099	-0.4165	hypothetical protein LSTR_LSTR009190
	Nl.chr02.1609	-0.4089	-0.3326	xanthine dehydrogenase/oxidase-like isoform X1
	Nl.chr03.1256	-0.4048	-0.2668	-
	Nl.chr03.0001	-0.4035	-0.6089	uncharacterized protein LOC111057201; 4-hydroxybutyrate Co-A transferase
	Nl.chr05.1181	-0.4029	-1.0095	uncharacterized protein LOC111049166; hypothetical protein LSTR_LSTR002906
	Nl.chr12.254	-0.3962	-0.474	glucosamine-6-phosphate isomerase
	Nl.chr06.0918	-0.3961	-0.4268	uncharacterized protein LOC111056432
	Nl.chr09.708	-0.3909	-0.5071	-
	Nl.chr13.312	-0.3837	-0.3737	uncharacterized protein LOC111053469 isoform X1
	Nl.chr13.060	-0.3829	-0.4374	serine protease inhibitor 88Ea-like
	Nl.chr03.1087	-0.3824	-0.4477	cubilin isoform X4; LOW QUALITY PROTEIN: dorsal-ventral patterning tolloid-like protein 1
	Nl.chr09.614	-0.3765	-0.5353	-
	Nl.chr03.1705	-0.3753	-0.4377	ATP-citrate synthase-like isoform X2
	Nl.chr03.0195	-0.3682	-0.5765	growth/differentiation factor 8-like
	Nl.chr02.0571	-0.3665	-0.4115	probable G-protein coupled receptor 158 isoform X1
	Nl.chr01.0156	-0.3634	-0.4032	-
	Nl.chr09.397	-0.358	-0.414	-
	Nl.chr05.0354	-0.3561	-0.5625	-
	Nl.chr12.472	-0.3561	-0.581	uncharacterized protein LOC111058296 isoform X2
	Nl.chr03.0211	-0.3517	-0.5452	-
	Nl.chr04.0108	-0.3513	-0.8313	cuticle protein
	Nl.chrX.1112	-0.3419	-0.5764	-
	Nl.chr13.100	-0.3396	-0.5136	regulating synaptic membrane exocytosis protein 2-like isoform X2
	Nl.chr09.889	-0.333	-0.4838	LOW QUALITY PROTEIN: aminopeptidase N-like
	Nl.chrX.0617	-0.3297	-0.2617	uncharacterized protein LOC111054630; hypothetical protein LSTR_LSTR013202
	Nl.scaffold.1151	-0.3297	-0.4775	serine protease snake-like isoform X1
	Nl.chr02.1036	-0.3287	-0.4998	-
	Nl.chr04.0430	-0.3148	-0.5208	fructose-1,6-bisphosphatase 1-like
	Nl.chr13.276	-0.3091	-0.4934	ATP-binding cassette sub-family D member 3
	Nl.chr06.0642	-0.3061	-0.3767	uncharacterized protein LOC111047567 isoform X5
	Nl.chr12.558	-0.3009	-0.4302	-
	Nl.chr03.1858	-0.2976	-0.6788	-
	Nl.chr09.143	-0.2943	-0.287	BAG domain-containing protein Samui isoform X1
	Nl.chr06.0760	-0.2938	-0.366	uncharacterized protein LOC111054590
	Nl.chr03.0792	-0.2919	-0.5052	dehydrogenase/reductase SDR family member 11-like isoform X1
	Nl.chr03.1387	-0.2907	-0.2802	uncharacterized protein LOC111064131
	Nl.chr07.0379	-0.2885	-0.3835	SH3 domain-containing protein 19 isoform X1
	Nl.chr01.0817	-0.2797	-0.6355	ejaculatory bulb-specific protein 3-like; putative chemosensory protein CSP6
	Nl.chrX.0439	-0.2731	-0.3329	-
	Nl.chr03.0601	-0.2681	-0.3903	leucine-rich repeat-containing protein 4C-like
	Nl.chr01.1073	-0.2621	-0.6607	uncharacterized protein LOC111049287; hypothetical protein LSTR_LSTR012589
	Nl.chr05.0340	-0.257	-0.4706	-
	Nl.chr05.0355	-0.2567	-0.6059	-
	Nl.chr01.1672	-0.2526	-0.3877	3-ketoacyl-CoA thiolase, mitochondrial
	Nl.chr11.161	-0.2455	-0.3202	tubulin-specific chaperone cofactor E-like protein
	Nl.chr05.0702	-0.2445	-0.2809	putative uncharacterized protein DDB_G0282133
	Nl.chr02.0472	-0.2345	-0.2828	sodium/potassium-transporting ATPase subunit beta-2-like
	Nl.chr04.1323	-0.2334	-0.3753	lysosomal-trafficking regulator
	Nl.chr10.338	-0.2266	-0.2827	TOX high mobility group box family member 3-like isoform X2
	Nl.chr05.0729	-0.224	-0.3572	neurexin-2 isoform X1
	Nl.chr11.437	-0.2238	-0.6102	MD-2-related lipid-recognition protein-like
	Nl.chr03.0571	-0.2184	-0.5669	hexamerin-like, partial
	Nl.chr01.0686	-0.2153	-0.2435	importin subunit alpha-7
	Nl.chr04.0743	-0.2093	-0.2359	-
	Nl.chr05.1183	-0.2054	-0.4277	-
	Nl.scaffold.0743	-0.2038	-0.3835	sodium- and chloride-dependent GABA transporter ine-like
	Nl.chr03.1139	-0.2021	-0.3508	glutathione S-transferase 1-1-like
	Nl.chr02.0138	-0.1884	-0.4365	-
	Nl.chr01.1045	-0.1859	-0.4713	-
	Nl.chr07.0809	-0.1845	-0.4097	uncharacterized protein LOC111056931
	Nl.chr01.0328	-0.1678	-0.365	sestrin homolog
	Nl.chr14.025	-0.1661	-0.2003	26S proteasome non-ATPase regulatory subunit 11
	Nl.chr01.0575	-0.1621	-0.3245	inosine-5&apos;-monophosphate dehydrogenase-like
	Nl.chr03.1425	-0.15	-0.3316	protein TRC8 homolog
	Nl.chr03.0918	-0.1445	-0.3094	sialin; putative inorganic phosphate cotransporter isoform X1
	Nl.chr01.1046	-0.1391	-0.4856	-
	Nl.chr05.1016	-0.1057	-0.2911	facilitated trehalose transporter Tret1-2 homolog
	Nl.chr07.1101	-0.0964	-0.2445	myophilin
	Nl.chr03.0870	-0.0847	-0.4943	shootin-1-like
	Nl.chr03.0676	-0.0828	-0.2338	phosphatidate phosphatase LPIN2-like isoform X1
	Nl.chr11.476	-0.0745	-0.2664	dopamine N-acetyltransferase-like isoform X1
	Nl.chr06.0002	-0.0614	-0.4384	protein henna isoform X1
Conversely regualted genes by dsZfh1 relative to dsFoxO	Nl.chr08.475	-0.6321	0.5744	-
	Nl.chr09.804	-0.6084	0.4385	aminopeptidase N-like
	Nl.chr01.0835	-0.3599	0.4285	-
	Nl.chr13.075	-0.3129	0.777	LOW QUALITY PROTEIN: hydroxymethylglutaryl-CoA synthase 1
	Nl.chr07.0545	-0.2546	0.4461	-
	Nl.scaffold.0708	-0.2034	0.6196	uncharacterized protein LOC111043594
	Nl.chr05.0390	-0.0882	0.5135	hypothetical protein LSTR_LSTR001312
	Nl.chr12.037	0.5263	-0.4159	-
	Nl.scaffold.0408	0.5479	-0.3741	chemosensory protein 12
	Nl.chr07.0526	0.6033	-1.5029	cuticle protein 7-like
	Nl.chr01.0149	0.6192	-0.8072	-
	Nl.chr10.024	0.6275	-1.0175	-
	Nl.chr05.0314	0.6436	-0.3472	venom protease-like
	Nl.chr03.0378	0.6546	-0.5198	uncharacterized protein LOC111049865
	Nl.chr01.1204	0.7337	-0.442	hypothetical protein LSTR_LSTR000666; uncharacterized protein LOC106667757
	Nl.chr04.1291	0.7693	-0.4937	uncharacterized protein LOC111052179
	Nl.chr03.1447	0.8009	-0.6208	-
	Nl.chr11.632	0.805	-0.6939	cuticular protein
	Nl.chr07.0455	0.8966	-0.6193	cuticular protein
	Nl.chr01.1487	0.9452	-1.1609	neuroparsin-A-like
	Nl.chr02.1404	1.0587	-1.0546	-
	Nl.chr01.0154	1.3266	-0.7145	-
	Nl.chr11.010	1.3695	-0.8468	uncharacterized protein LOC111055859; hypothetical protein LSTR_LSTR007782
	Nl.chr11.577	1.4911	-0.8908	hypothetical protein LSTR_LSTR005782
†Zfh1-T, thorax dissected from fifth-instar nymphs with dsZfh1 treatment.
‡Gfp-T, thorax dissected from fifth-instar nymphs with dsGfp treatment.
§FoxO-T, thorax dissected from fifth-instar nymphs with dsFoxO treatment.
