# Supplementary material for: The transcription factor Zfh1 acts as a wing-morph switch in planthoppers
Source: Nat Commun. 2022 Sep 27;13:5670. doi: 10.1038/s41467-022-33422-6 (PMC9515195; doi:10.1038/s41467-022-33422-6)
Supplement: Supplementary file 9 — Supplementary Data 6 [file 41467_2022_33422_MOESM9_ESM.xlsx]

## Sheet: Supplementary Data 6
Primer name	Sequence (5'-3')†	Purpose
Zfh1-5RACE-GSP1	GCATGACACCTGCGCATTGGGTGAATGC	Zfh1 gene 5' RACE
Zfh1-5RACE-GSP2	ATCCCTCGTGGGGAAGGTAGCCGTGCAC
Zfh1-3RACE-GSP1	TCGTCGAACGTGGATTCGACGCCG	Zfh1 gene 3' RACE
Zfh1-3RACE-GSP2	CTCTAAGCACAGCTCCTTAGCCAGGCAC
Zfh1-RNAi-F	T7-AATCGACATCGTCTTCACCC	dsZfh1 synthesis
Zfh1-RNAi-R	T7-AATCCACGTTCGACGACTTC
Zfh1_2-RNAi-F	T7-GTAAGCAGCGGTGGTAAGGA	dsZfh1_2 synthesis
Zfh1_2-RNAi-R	T7-CTTGAGTAGGAGCCGGAGTG
InR1-RNAi-F	T7-CGCTCTGGTTGTGCTTGATA	dsInR1 synthesis
InR1-RNAi-R	T7-CGTTGTCTTTCTCCAACGGT
InR2-RNAi-F	T7-AGCTGTGCAGGGAGAATGTT	dsInR2 synthesis
InR2-RNAi-R	T7-AGTCCCTTGGTACCTTTCCG
Akt-RNAi-F	T7-ACCAACCATCCGTTCCTCAT	dsAkt synthesis
Akt-RNAi-R	T7-ATCGTCCGCACATCATCTCA
Foxo-RNAi-F	T7-AACTCGATCAGACACAACCT	dsFoxO synthesis
Foxo-RNAi-R	T7-CGACGGCCGGAATCGGCGAC
Ubx-RNAi-F	T7-AATGATACCGGGCAACAGAG	dsUbx synthesis
Ubx-RNAi-R	T7-GGTTGCTGATGCAGTTGTGT
LsZfh1-RNAi-F	T7-CTATGTCAGCCGCAGAACAA	dsLsZfh1 synthesis
LsZfh1-RNAi-R	T7-ACTTGTGAGGTCGTTGACCC
Gfp-RNAi-F	T7-ACGTAAACGGCCACAAGTTC	dsGfp synthesis
Gfp-RNAi-R	T7-TGTTCTGCTGGTAGTGGTCG
QZfh1-F1	GAGATCGCAGGGAGGGAAGATT	qRT-PCR for Zfh1
QZfh1-R1	GGACGGAAGAAGACGGAGGATT
QInR1-F	GAGTGCAACCCGGAGTATGT	qRT-PCR for InR1
QInR1-R	TCTTGACGGCACACTTCTTG
QInR2-F	CTCTTGCCGAACAGCCTTAC	qRT-PCR for InR2
QInR2-R	GGGTCGTTTAGTGGGTCTGA
QAkt-F	GTGAAGGACCCGAACAA	qRT-PCR for Akt
QAkt-R	TCACCTGTGGCTTGAATAG
QFoxO-F	CAGAGCATCTCACCGTCGTA	qRT-PCR for FoxO
QFoxO-R	GCAGCTGTTGTTGCTGTTGT
QUbx-F	GTCACCATCACCAGACAGCC	qRT-PCR for Ubx
QUbx-R	TGTTGCCCGGTATCATTGGA
QLsZfh1-F1	ACAGTTGGCGGTGCTCAAGTCA	qRT-PCR for LsZfh1
QLsZfh1-R1	ACCAGCCTCCCTTCCCTACGAT
Qrps11-F	CCGATCGTGTGGCGTTGAAGGG	qRT-PCR for rps11
Qrps11-R	ATGGCCGACATTCTTCCAGGTCC
Qrpl5-F	CCGAAGTGACAGGCGAGGAG	qRT-PCR for rpl5
Qrpl5-R	CACGCTGTGCGGGATGTT
FoxO-HA-sgRNA-F	TAATACGACTCACTATAGGCCAGTCCTGGGTTCATTAGGTTTTAGAGCTAGAAATAGC	sgRNA synthesis for HA knock-in
FoxO-HA-donor-F	CTCGACTTCACTTCACGCAG	ssDNA donor synthesis
FoxO-HA-donor-R	pho-GTTACACCTGTCATGGGAT
FoxO-KI-F	GACGAGGTCATCAAGCACGAG	Confirmation of the FoxO::HA strain
HA-R	AGCGTAATCTGGAACATCGT
FoxO-KI-R	CGCAGAATGTGGTTGGGAAGAA
Zfh1-KI-F	GTCCACTGTTCTCGATAATCAT	Confirmation of the Zfh1::HA strain
Zfh1-KI-R	GCTATCTTGTCACCATACATCA
Zfh1-HA-donor-F	GCACCATCTGACCGAGCAC	ssDNA donor synthesis
Zfh1-HA-donor-R	pho-TCACTAATATGGTAAAATAGATCAATCT
Zfh1-HA-sgRNA-F	TAATACGACTCACTATAggTTGGCGTCTCACTCTCTGTAGTTTTAGAGCTAGAAATAGC	sgRNA synthesis for HA knock-in
qChIP-F	TCAACTCCGCTATATCTTCTCA	Quantification of FoxO promoter bound by Zfh1
qChIP-R	GCCCAGCAAATGTAGAAACTC
ProFoxO-F	AAGCAATAACCTGAGTCAGGAAATT	Amplification of the FoxO promoter
ProFoxO-R	TTCAACACCAAAAACCTATCACAAG
Dr-1-RNAi-F	T7-GCCTAGACGAGGATGTGGAC	Dr-1 dsRNA synthesis
Dr-1-RNAi-R	T7-CAGCGACGCCATCTTTATTT
ap-1-RNAi-F	T7-TTGTGGTTGATGGCGAAGTA	ap-1 dsRNA synthesis
ap-1-RNAi-R	T7-ATCAGAGCTTGTGATGCGAG
zfh2-RNAi-F	T7-AATCAACTCGCAACTGGGTC	zfh2 dsRNA synthesis
zfh2-RNAi-R	T7-CTCTGGAACACCAGCAAACA
mirr-RNAi-F	T7-CGATGATAATAGCGGGAGGA	mirr dsRNA synthesis
mirr-RNAi-R	T7-ACGCTGTGTTGTGATTGGAC
exd-RNAi-F	T7-GAGGAAGCCAAGGAGGAGTT	exd dsRNA synthesis
exd-RNAi-R	T7-TCTTGATGTCAAGGTCGCTG
hth-RNAi-F	T7-GACTCGGCCAATGGCAAGA	hth dsRNA synthesis
hth-RNAi-R	T7-GGATAGTGGTACTCGTTGTGGA
nub-RNAi-F	T7-CTGGTGATTGTGACTGGACG	nub dsRNA synthesis
nub-RNAi-R	T7-ATCAGACCCAACGAATCAGG
Scr-RNAi-F	T7-ACTCGCTGGCTTCATGCTAT	Scr dsRNA synthesis
Scr-RNAi-R	T7-TGGAATTGGAGGAGGTTGTC
eyg-RNAi-F	T7-ACTTGCTTTCCCACCAACAG	eyg dsRNA synthesis
eyg-RNAi-R	T7-TCTGGACTGAACGTTGTTCG
Dll-RNAi-F	T7-TCAACCGAGCAGGATTGCAT	Dll dsRNA synthesis
Dll-RNAi-R	T7-CTTCTTGCCTTTGCCATTGT
al-2-RNAi-F	T7-AGGACTGACAGAAGCGAGAATAC	al-2 dsRNA synthesis
al-2-RNAi-R	T7-TCACCGTTCTTGTGCTGGA
Awh-RNAi-F	T7-TCGTGGACAAGTACCTGCTG	Awh dsRNA synthesis
Awh-RNAi-R	T7-CTTCGCCTTGCTCTTGCTAT
otp-RNAi-F	T7-TCACAAAGACTGCGACGAAC	otp dsRNA synthesis
otp-RNAi-R	T7-CTGGATTCAGTCAAGCCGAT
al-1-RNAi-F	T7-TTACCATTGAACCGAGGAGC	al-1 dsRNA synthesis
al-1-RNAi-R	T7-GGAAGCTGGTGAAGGTGGTA
abd-a-RNAi-F	T7-CAACTACTCGCTGCAACACC	abd-a dsRNA synthesis
abd-a-RNAi-R	T7-CGCCTGTTTGTCTTGTTTCA
pb-RNAi-F	T7-GCCATACTTATCGTCCCCTG	pb dsRNA synthesis
pb-RNAi-R	T7-AAGTCCGACGAACTGTTGCT
vnd-RNAi-F	T7-AGCTGATGACGAGTTCCGTT	vnd dsRNA synthesis
vnd-RNAi-R	T7-GCCTCTCCAGCTCATACGTC
Lim3_2-RNAi-F	T7-TCCAGGAAGAAGGATGTTGG	Lim3_2 dsRNA synthesis
Lim3_2-RNAi-R	T7-GGACTGAGGCCAGTCATCTC
vvl-RNAi-F	T7-GCAGAACCACAGTCCATCCT	vvl dsRNA synthesis
vvl-RNAi-R	T7-TTCTCCTTCTGTCGCCTGTT
ct-RNAi-F	T7-TGCATTCACACTCGATCCAT	ct dsRNA synthesis
ct-RNAi-R	T7-GTGGCTCAGGAACCTGACAT
cad-1-RNAi-F	T7-CTGCTTCCGTTCTTTTGCTC	cad-1 dsRNA synthesis
cad-1-RNAi-R	T7-CAGACATCAACCACAGCAGC
eve-RNAi-F	T7-AGAGCATTCGCCGCTACAG	eve dsRNA synthesis
eve-RNAi-R	T7-TACGGATGCCACGCAGTTA
unpg-RNAi-F	T7-CCCACGATCTCACCACCA	unpg dsRNA synthesis
unpg-RNAi-R	T7-TCGAGTTGCAGCGAGTCTGT
ind-RNAi-F	T7-TTCCACATTCCCTTACCCTG	ind dsRNA synthesis
ind-RNAi-R	T7-AGACAGAGACAGGTGGCGAT
lab-RNAi-F	T7-CTACCCTCACCACCACCACT	lab dsRNA synthesis
lab-RNAi-R	T7-CATTGGGACCTAGGAGACCC
zen-RNAi-F	T7-CCAGCGAAGTAAGTGACACCA	zen dsRNA synthesis
zen-RNAi-R	T7-GTCAGATGATTTGACGCTTTT
Dfd-1-RNAi-F	T7-GTCCCTCGTACCATCACCAC	Dfd-1 dsRNA synthesis
Dfd-1-RNAi-R	T7-TGGATCTTCTTCATCCAGGG
Dfd-2-RNAi-F	T7-ATCGCTATTGTGGCAAGCCT	Dfd-2 dsRNA synthesis
Dfd-2-RNAi-R	T7-TCTCGGCTTTCATCGCTTCA
antp-RNAi-F	T7-GGCATCAGGGAGATTACTTCA	antp dsRNA synthesis
antp-RNAi-R	T7-AATCCACTTGGCGGTTCTT
abd-b-RNAi-F	T7-TCTCATCACCACCATCCTCA	abd-b dsRNA synthesis
abd-b-RNAi-R	T7-GAGCCTGTCTTTGGGTGTTC
exex-RNAi-F	T7-AGCCAACATCGGACTCAA	exex dsRNA synthesis
exex-RNAi-R	T7-TGGTGCTCTATCCCTTTCTT
Abox-RNAi-F	T7-CTCAAAATGGCGCACCGTCA	Abox dsRNA synthesis
Abox-RNAi-R	T7-CTGGAGACACAGGTATCATGGG
B-H2-RNAi-F	T7-CCAGCAGCCGTATGGACT	B-H2 dsRNA synthesis
B-H2-RNAi-R	T7-ACCTGGAGTTTCGCGTTT
Bari-RNAi-F	T7-ATGCAGCAAAGTAAACCGTC	Bari dsRNA synthesis
Bari-RNAi-R	T7-CTGTCTCAACTGCTCAAGGC
bsh-RNAi-F	T7-GCCACCATCAGTTCAGATCA	bsh dsRNA synthesis
bsh-RNAi-R	T7-GTCCATTGGTCTCTCGGGTA
Dbx-RNAi-F	T7-ATGGGCTCAAACCCGTTCAT	Dbx dsRNA synthesis
Dbx-RNAi-R	T7-TCGCCGGGGCTTGCCCCTCG
E5-RNAi-F	T7-CGTGCTCCAGCTTCAAAAGT	E5 dsRNA synthesis
E5-RNAi-R	T7-TTGACTCAATTGTCGGTTCG
en-RNAi-F	T7-TAGTGACTTGGCCAACATGC	en dsRNA synthesis
en-RNAi-R	T7-TCGCTTCTCGGTGAGGTATC
inv-RNAi-F	T7-AAGTCCAACCAACCGACAAC	inv dsRNA synthesis
inv-RNAi-R	T7-TGATCTGTGCTTCGTTGAGG
Hhex-RNAi-F	T7-ATGATTCCAAAACAGTCGG	Hhex dsRNA synthesis
Hhex-RNAi-R	T7-AATATGCTGAGATCGGTGC
H2.0-RNAi-F	T7-GCGTGCTAAAGTTCGGAGTC	H2.0 dsRNA synthesis
H2.0-RNAi-R	T7-CTTTTCGAGGCCTTTCCTCT
lbl-RNAi-F	T7-CAACAGCCTCAGGTGTGAAA	lbl dsRNA synthesis
lbl-RNAi-R	T7-CGGGACTCAGGTATTTCTGG
Dr_2-RNAi-F	T7-CACGATATCGGCCTCCTAAA	Dr_2 dsRNA synthesis
Dr_2-RNAi-R	T7-TGAATCGGTTTTGGTACGGT
slou-RNAi-F	T7-CTTCTCCGTCGAGAACATCC	slou dsRNA synthesis
slou-RNAi-R	T7-GAGAGGGTGGTAGAAAGGGG
bap-RNAi-F	T7-TCACAGGTCTACGAGCTGGAG	bap dsRNA synthesis
bap-RNAi-R	T7-CGTCGTTGAGGATGGATTG
tin-RNAi-F	T7-GCTGGAGGCATCTCTGTTTC	tin dsRNA synthesis
tin-RNAi-R	T7-TGAATCTGTGCTCCAACTCG
Hmx-RNAi-F	T7-CATGCTTTCCAGATTGGGAT	Hmx dsRNA synthesis
Hmx-RNAi-R	T7-TGGTCGTCCTTCTTTCCATC
HGTX-RNAi-F	T7-CTCCACTCCATGACCGAGAT	HGTX dsRNA synthesis
HGTX-RNAi-R	T7-ATTTCAGCTGCGTGCTTTTT
NK7.1-RNAi-F	T7-TGAAAGAACAACAGCCTTCGC	NK7.1 dsRNA synthesis
NK7.1-RNAi-R	T7-GCTTCCTGTCTCCGTCATCG
Not-RNAi-F	T7-CAGATATTGCGATGCACTGG	Not dsRNA synthesis
Not-RNAi-R	T7-CCAACCTCTGTTGCTGGATT
ro-RNAi-F	T7-ATGGACCAACAGTACAGAAA	ro dsRNA synthesis
ro-RNAi-R	T7-ACTGCATCCCCTGTGTCTTTT
C15-RNAi-F	T7-GTTTAGCATTTCGCGACTCC	C15 dsRNA synthesis
C15-RNAi-R	T7-GGCGCGTTCGGCCGACGCCA
CG11294-RNAi-F	T7-AGGAAGCAAGCCAGACTTCA	CG11294 dsRNA synthesis
CG11294-RNAi-R	T7-ACTCGAACCTGATGGACTGC
Drgx-RNAi-F	T7-ATAGACCCGCGAAACCTTTT	Drgx dsRNA synthesis
Drgx-RNAi-R	T7-GCATTTGCGCAGACTCATTA
Gsc-RNAi-F	T7-GAGTTGGACGACAGGGAGAG	Gsc dsRNA synthesis
Gsc-RNAi-R	T7-CCTGAGAACGACGTCAGGAT
hbn-RNAi-F	T7-CGACATAATTTGCATTCCGA	hbn dsRNA synthesis
hbn-RNAi-R	T7-CCTAGAGGTCCAGCCCCTAC
oc_1-RNAi-F	T7-CAGCAGCAGCAGCAGCAACA	oc_1 dsRNA synthesis
oc_1-RNAi-R	T7-ATAGGAGTCCTGGTTGGCGG
oc_2-RNAi-F	T7-AAATGTCGACAGCAGGTGAA	oc_2 dsRNA synthesis
oc_2-RNAi-R	T7-CCCAGGTAGTCCATGTTGCT
prd_1-RNAi-F	T7-GTGCGACCGTGTGTCATATC	prd_1 dsRNA synthesis
prd_1-RNAi-R	T7-GGGATATTGCGTTCTCTGGA
prd_2-RNAi-F	T7-CGCAAAGGACTAAGCTCACC	prd_2 dsRNA synthesis
prd_2-RNAi-R	T7-TGACACCATGTCGTGTGATG
toy-RNAi-F	T7-CAATCAGCTGGGTGGAGTCT	toy dsRNA synthesis
toy-RNAi-R	T7-TCTTTTGTGCAGTTCATCGC
ey-RNAi-F	T7-GAAAGAGGTGCATAGCTCGG	ey dsRNA synthesis
ey-RNAi-R	T7-CCGCTGATTGCGTAATTTCT
PHDP-RNAi-F	T7-GACACCACCATCACCTCACA	PHDP dsRNA synthesis
PHDP-RNAi-R	T7-CCACCTCCGACAGTTTCACT
Ptx1-RNAi-F	T7-ACGATTTCGTTCTACCTGCG	Ptx1 dsRNA synthesis
Ptx1-RNAi-R	T7-GCTCATGTCGGGATACCTGT
Prop-RNAi-F	T7-GAGAAGAGGACGAAGTCGGA	Prop dsRNA synthesis
Prop-RNAi-R	T7-GTCGGGGTAGTGTGATTTGG
Prrx-RNAi-F	T7-ATCCTTCTAATCTGCCGGGT	Prrx dsRNA synthesis
Prrx-RNAi-R	T7-CATGTTGATCCAGTTGTGGG
Rx-RNAi-F	T7-GTGGTGATGACAGCGATGAT	Rx dsRNA synthesis
Rx-RNAi-R	T7-AGGAGTCAGGTAGCTGGGG
repo_1-RNAi-F	T7-GGAACCACGGTAAACTCG	repo_1 dsRNA synthesis
repo_1-RNAi-R	T7-AACCTTAGGATCGGATAGCT
repo_2-RNAi-F	T7-TCGTTACCTGCTCTTCCAGC	repo_2 dsRNA synthesis
repo_2-RNAi-R	T7-TCACGTTCGCCTCTACTCCT
Shox-RNAi-F	T7-GATCAGGAGCAGAGCGAGAC	Shox dsRNA synthesis
Shox-RNAi-R	T7-GCTGCTGTTCTTGGAGTGGT
unc-4-RNAi-F	T7-CACTACCCCGACGTCTTCAT	unc-4 dsRNA synthesis
unc-4-RNAi-R	T7-GTCTTGGCGGTGTCGTATCT
Lim1-RNAi-F	T7-GAACAGCTCGCCAAAGAAAC	Lim1 dsRNA synthesis
Lim1-RNAi-R	T7-ATGAACTCAGGACTCGCTCG
Lim3_1-RNAi-F	T7-TTCTACCTCATGGAGGACCG	Lim3_1 dsRNA synthesis
Lim3_1-RNAi-R	T7-CCTAGGGTGCCATAGCTGTC
Lmxb-RNAi-F	T7-AGGTTATTCGGTCGCAAATG	Lmxb dsRNA synthesis
Lmxb-RNAi-R	T7-GCTTGGGACTCAACTCGAAG
Lmxa-RNAi-F	T7-CAGGCTAGTCCTTCCGATGA	Lmxa dsRNA synthesis
Lmxa-RNAi-R	T7-GCTGTCGTCCAGGGATATGT
acj6-RNAi-F	T7-GAAGTCACCTCTGCCCATCT	acj6 dsRNA synthesis
acj6-RNAi-R	T7-ATGAGATCGGGTCAAGCATC
pdm3-RNAi-F	T7-TCAGCATGAATGCTACTGGC	pdm3 dsRNA synthesis
pdm3-RNAi-R	T7-GTTGAGGTTGTGTTGCGTTG
so-RNAi-F	T7-GCTTTACCCAGGAGCAAGTG	so dsRNA synthesis
so-RNAi-R	T7-AGTTTGAGACCTGGGTGGTG
Optix-RNAi-F	T7-CTGGAGCAGCACAAGTTCAC	Optix dsRNA synthesis
Optix-RNAi-R	T7-TCAGAGGTGGCAGGACTGT
Six4-RNAi-F	T7-ACAGTCCAAGGACATCGAGC	Six4 dsRNA synthesis
Six4-RNAi-R	T7-TTGAACCAGTTGCTGACCTG
ara-RNAi-F	T7-CTGAGGAGGAGCTGGATGAC	ara dsRNA synthesis
ara-RNAi-R	T7-CTATCACGCTGGGCAGTTTC
Mkx-RNAi-F	T7-TATTGTCTCCAGCAGGGTCC	Mkx dsRNA synthesis
Mkx-RNAi-R	T7-CACATTCCTGTCACGAAACG
vis-RNAi-F	T7-GGATGCGGAGCACGACAA	vis dsRNA synthesis
vis-RNAi-R	T7-AGCGACGACACTATGAACGAC
Pknox-RNAi-F	T7-TTTTGCCTAAACAAGCCACT	Pknox dsRNA synthesis
Pknox-RNAi-R	T7-CAGTTCACCACCATCGCTAC
dve-RNAi-F	T7-CAATTCGCAAACAGGACAAA	dve dsRNA synthesis
dve-RNAi-R	T7-CTTCCGGGACTCTTCATCAG
Lag1-RNAi-F	T7-TGCCAATTACCGGCATTTAT	Lag1 dsRNA synthesis
Lag1-RNAi-R	T7-AAGTCCTTGCGAATCACGTC
dsNl.chrX.1019 -F	T7-TTGTGTTGCTCCAATGACT	Nl.chrX.1019 dsRNA synthesis
dsNl.chrX.1019 -R	T7-CTGATGATGTGCCGAGAG
dsNl.chr04.0527-F	T7-CAGCACAAAGCTGACGATGT	Nl.chr04.0527 dsRNA synthesis
dsNl.chr04.0527-R	T7-CGATTTCTGCACAAACCTCA
dsNl.chr02.0094-F	T7-TCAGGTCTACATGCGTGCTC	Nl.chr02.0094 dsRNA synthesis
dsNl.chr02.0094-R	T7-GCAAATCAATGTTTCTGCGA
dsNl.chr12.587-F	T7-TGTGCACATTGCGGTAAAAT	Nl.chr12.587 dsRNA synthesis
dsNl.chr12.587-R	T7-CACTCTGACCTTGTCTGCCA
dsNl.chr07.0052-F	T7-CCATCACAAGTGTTAGAGTTC	Nl.chr07.0052 dsRNA synthesis
dsNl.chr07.0052-R	T7-CAATCAGTCGGTGGAAGAA
dsNl.chr08.456-F	T7-TTTGGAGAAGCACTGTGTCG	Nl.chr08.456 dsRNA synthesis
dsNl.chr08.456-R	T7-GGCAAATTCCTCGACAGGTA
dsNl.chr03.1999-F	T7-GGATCGTAAGGAGGTTGTAGTG	Nl.chr03.1999 dsRNA synthesis
dsNl.chr03.1999-R	T7-TTCAGAGGCGAATGGAACAC
dsNl.chr10.722-F	T7-TTTGTTCGAAAAATGGGCTC	Nl.chr10.722 dsRNA synthesis
dsNl.chr10.722-R	T7-CATCACATCCATCTGCAACC
dsNl.chr14.128-F	T7-CCACAGTATCATAACCAGTTAG	Nl.chr14.128 dsRNA synthesis
dsNl.chr14.128-R	T7-ATCGTGTTGGAGTGTCATT
dsNl.chrX.1227-F	T7-AGCTTGGAACATGGGTATGC	Nl.chrX.1227 dsRNA synthesis
dsNl.chrX.1227-R	T7-AAGCTGTGCGTAACGGAACT
dsNl.chr03.1046-F	T7-TGGTTCAAGTGTCTGGTCCTC	Nl.chr03.1046 dsRNA synthesis
dsNl.chr03.1046-R	T7-ACTGCTCATGTTCATTCCTGAC
dsNl.chr09.104-F	T7-CATCGCTGTGACTTCTGTTCA	Nl.chr09.104 dsRNA synthesis
dsNl.chr09.104-R	T7-TTCAACTGTTCCTTCCTTGTGA
dsNl.chrX.0729-F	T7-TCGTTCTCATCCTTCAAGTG	Nl.chrX.0729 dsRNA synthesis
dsNl.chrX.0729-R	T7-GCCTGAATGCTCCTTCTG
dsNl.chr14.126-F	T7-GGGAGTTCAAGTTCCACCAA	Nl.chr14.126 dsRNA synthesis
dsNl.chr14.126-R	T7-GATTGCAGCTGAAGGGTCTC
dsNl.chrX.0087-F	T7-AACAACAACAACAACAGGAG	Nl.chrX.0087 dsRNA synthesis
dsNl.chrX.0087-R	T7-AACTGATGGCTGATTCTGAA
dsNl.chr08.092-F	T7-AAGGTCCAGGAACCGACATAG	Nl.chr08.092 dsRNA synthesis
dsNl.chr08.092-R	T7-GCCTCACACTCAACGAATCTT
dsNl.scaffold.1119-F	T7-TGCTCACCACCAACTCGTT	Nl.scaffold.1119 dsRNA synthesis
dsNl.scaffold.1119-R	T7-AGTGTGCTCGCCTTGATGT
dsNl.chr11.406-F	T7-ATGCCTTCTTCTTCGTTGA	Nl.chr11.406 dsRNA synthesis
dsNl.chr11.406-R	T7-TTGCTCCATTGTTAGTGTTG
dsNl.chr03.0493-F	T7-GGACCGATTAGAGGACCAGTT	Nl.chr03.0493 dsRNA synthesis
dsNl.chr03.0493-R	T7-GTGCCAACCATCCGACATC
dsNl.chr05.0131-F	T7-TCACATTTTCGAATCCAACG	Nl.chr05.0131 dsRNA synthesis
dsNl.chr05.0131-R	T7-ACTGTGAACCGGTCAGCTCT
dsNl.chr03.0411-F	T7-AATGGTAGCAACGGCAAT	Nl.chr03.0411 dsRNA synthesis
dsNl.chr03.0411-R	T7-GCACATTGGACAGAGGAA
dsNl.chr03.1659-F	T7-GATCCACACTCAGACGCAGA	Nl.chr03.1659 dsRNA synthesis
dsNl.chr03.1659-R	T7-GATGCAAAGGTGGTTGGACT
dsNl.chr03.1881-F	T7-AACAATGGCAACCGAGAA	Nl.chr03.1881 dsRNA synthesis
dsNl.chr03.1881-R	T7-AGTACAATGTGTCAACCTCT
dsNl.chr01.0134-F	T7-TGCAGACCATCTACTCGTGC	Nl.chr01.0134 dsRNA synthesis
dsNl.chr01.0134-R	T7-GGGGAGCACAACAAAACACT
dsNl.chr07.0987-F	T7-CATAGCACGCAGCATAAGGA	Nl.chr07.0987 dsRNA synthesis
dsNl.chr07.0987-R	T7-TCGCATTTGAAAGTCTGCAC
dsNl.chr03.1648-F	T7-GCTCTGACAAACTACCAAAG	Nl.chr03.1648 dsRNA synthesis
dsNl.chr03.1648-R	T7-CGCTAAACGACTGCTCTT
dsNl.chrX.0086-F	T7-AAGCCGAGCCTCCTCAATAC	Nl.chrX.0086 dsRNA synthesis
dsNl.chrX.0086-R	T7-GGATTCAGTTCAGACAGCAAGT
dsNl.chr04.0537-F	T7-CGATAGAATCTCCAGAACTGT	Nl.chr04.0537 dsRNA synthesis
dsNl.chr04.0537-R	T7-ATTGGTGTGGATACGCATAT
dsNl.chrX.1079-F	T7-TGGCTTGGATGCTAATGC	Nl.chrX.1079 dsRNA synthesis
dsNl.chrX.1079-R	T7-TCGGAACCACAATCTTCTG
dsNl.chrX.0338-F	T7-GCACGTCAAGTCAGCACATT	Nl.chrX.0338 dsRNA synthesis
dsNl.chrX.0338-R	T7-ACTGGTCGGTTGAGAATTGG
dsNl.chr01.1101-F	T7-ACAGCAACATTCCAGAGG	Nl.chr01.1101 dsRNA synthesis
dsNl.chr01.1101-R	T7-TACCAGAAGAAGAGGACTTG
dsNl.chr04.1271-F	T7-GACCCTAACTAACGGTGCCA	Nl.chr04.1271 dsRNA synthesis
dsNl.chr04.1271-R	T7-TTTGAAAGCCTGTTGCAGTG
dsNl.chr08.149-F	T7-GATAGAGCAAGGACTGAGAAT	Nl.chr08.149 dsRNA synthesis
dsNl.chr08.149-R	T7-TGAGAGCAGCACCATACA
dsNl.chr12.101-F	T7-ACTGCACTCACCAAGCAATG	Nl.chr12.101 dsRNA synthesis
dsNl.chr12.101-R	T7-ATGGGAAGAAAGATGCGTTG
dsNl.chr06.0967-F	T7-AGACAAGGTGACAAGGAGA	Nl.chr06.0967 dsRNA synthesis
dsNl.chr06.0967-R	T7-TGTATGGCAGCACTTAACG
dsNl.chr04.0783 -F	T7-ACGAAGCAAGCCAACTAAGC	Nl.chr04.0783 dsRNA synthesis
dsNl.chr04.0783 -R	T7-TGTGTAGGAGGAGCAGGACTA
dsNl.chr10.521-F	T7-TGTTGCCGTCACTGCTTATC	Nl.chr10.521 dsRNA synthesis
dsNl.chr10.521-R	T7-GAGCGAGGCAGTAGAAATGG
dsNl.chr03.1947-F	T7-GTGGAGGTGGAAACCAGCAG	Nl.chr03.1947 dsRNA synthesis
dsNl.chr03.1947-R	T7-TGGACTGCGGTTTGCTGAC
dsNl.chr09.779-F	T7-GATTGGCGGATCTCGTAGAA	Nl.chr09.779 dsRNA synthesis
dsNl.chr09.779-R	T7-AAACCGTCTGCTTCCATGTC
dsNl.chr11.711-F	T7-GCAGTCTGTCCGAATTGTTG	Nl.chr11.711 dsRNA synthesis
dsNl.chr11.711-R	T7-GCTCATTGATAGGAACCGTATG
dsNl.chr04.1024-F	T7-ATTAGACGGCAGACTTGTG	Nl.chr04.1024 dsRNA synthesis
dsNl.chr04.1024-R	T7-GATGGTATTGGCTCTTGATTG
dsNl.chr10.143-F	T7-TCTGCTCAGTTCACAGCACC	Nl.chr10.143 dsRNA synthesis
dsNl.chr10.143-R	T7-GTTGTGCGTCTTGACGTGTT
dsNl.scaffold.0470-F	T7-GCAAGCTGACCAGGCATATT	Nl.scaffold.0470 dsRNA synthesis
dsNl.scaffold.0470-R	T7-CATCAGTGGTGGACAGATCG
dsNl.chr06.0489-F	T7-AATGTTCAGTGGTCTTGGTA	Nl.chr06.0489 dsRNA synthesis
dsNl.chr06.0489-R	T7-ATCGGTAGCGTTGTTCTC
dsNl.chr03.1075-F	T7-CTACAATGCCGCCGTCAT	Nl.chr03.1075 dsRNA synthesis
dsNl.chr03.1075-R	T7-AGGTCTCTGCTTATGTGGATAG
dsNl.chr08.074-F	T7-GAATGACGGATGACAGAGT	Nl.chr08.074 dsRNA synthesis
dsNl.chr08.074-R	T7-TTCTTCTTCTTCCTCCAGTC
dsNl.chr03.1004-F	T7-ACTCGCTGGCTCTATACG	Nl.chr03.1004 dsRNA synthesis
dsNl.chr03.1004-R	T7-CTCTCCTGTATGTGTTCGG
dsNl.chr07.0216-F	T7-GGTGCCTCATCAAGTTCA	Nl.chr07.0216 dsRNA synthesis
dsNl.chr07.0216-R	T7-TCTCCGCTTCTCATCTCT
dsNl.chr03.1365-F	T7-TCTAGTGGATGTGACTCTGT	Nl.chr03.1365 dsRNA synthesis
dsNl.chr03.1365-R	T7-TCTGTGATTGCGATTCTTCT
dsNl.chr06.0496-F	T7-GTAGCATTCCAATCGTGTT	Nl.chr06.0496 dsRNA synthesis
dsNl.chr06.0496-R	T7-CTTACAGTAGCCGTTCAAC
dsNl.chr01.0486-F	T7-AGAAGCCTCGCATTGACACT	Nl.chr01.0486 dsRNA synthesis
dsNl.chr01.0486-R	T7-ATTTATACCCAGAACGCCCC
dsNl.chr07.0064-F	T7-GTGTTCCAGGCGATGTTTTT	Nl.chr07.0064 dsRNA synthesis
dsNl.chr07.0064-R	T7-CTCCTCCCCTTTGATTGTGA
dsNl.chr02.0517-F	T7-CTTGTTGGACAATAGGCGGT	Nl.chr02.0517 dsRNA synthesis
dsNl.chr02.0517-R	T7-TCGATGTAGCTGGTGTCGAG
dsNl.chr07.0324-F	T7-AAGATCTTTATCGACCGCGA	Nl.chr07.0324 dsRNA synthesis
dsNl.chr07.0324-R	T7-GCTTGAGGAAGAAGCGTGAC
dsNl.scaffold.0383-F	T7-AAGTGGAGGGATCACAGTGG	Nl.scaffold.0383 dsRNA synthesis
dsNl.scaffold.0383-R	T7-GCTCTCGCTTTTTCCATCAT
dsNl.chr12.323-F	T7-GCGTCAGCAGACAATAACGA	Nl.chr12.323 dsRNA synthesis
dsNl.chr12.323-R	T7-GTGGGCGTTTCGACAACTAT
dsNl.chr06.0447-F	T7-CTCAGCTGTCAAGCAGTTCG	Nl.chr06.0447 dsRNA synthesis
dsNl.chr06.0447-R	T7-GATGTGGCAGTTGACAATGG
dsNl.chrX.0356-F	T7-TCTGATCCTCTGGGTCATCC	Nl.chrX.0356 dsRNA synthesis
dsNl.chrX.0356-R	T7-TCGACGTCAGTTGCTTCATC
dsNl.chr02.0841-F	T7-TTACCTGATGAAAGGGGTGC	Nl.chr02.0841 dsRNA synthesis
dsNl.chr02.0841-R	T7-TTGGTCTTGTGCAGAGGTTG
dsNl.chr10.562-F	T7-GAACGGCAGAATATACCGGA	Nl.chr10.562 dsRNA synthesis
dsNl.chr10.562-R	T7-CAAGGCCTGCTACAAAGGAG
dsNl.chr06.0018-F	T7-TGAAGAAGTGCATCACAGGC	Nl.chr06.0018 dsRNA synthesis
dsNl.chr06.0018-R	T7-TGACAGAATGCTGCTCCAAC
dsNl.chr10.086 -F	T7-TTGCGATGACTGTGGAGAAG	Nl.chr10.086 dsRNA synthesis
dsNl.chr10.086 -R	T7-CAGGCCGATGATACATGTTG
dsNl.chr04.0673-F	T7-ACGAGTGTTGGATGAAGCTACA	Nl.chr04.0673 dsRNA synthesis
dsNl.chr04.0673-R	T7-TGTGGCTAGATTCAAGCAGTCC
dsNl.chr06.0494-F	T7-CTTCACACTAATTCAACGCCTA	Nl.chr06.0494 dsRNA synthesis
dsNl.chr06.0494-R	T7-TGACTCTCCTTACGCTCAGG
dsNl.chr06.0836-F	T7-ATGACTGATACTTCGGATGA	Nl.chr06.0836 dsRNA synthesis
dsNl.chr06.0836-R	T7-GGATGATTGAACAGCACAA
dsNl.chr02.1429-F	T7-ACGTGGCTGAACTGACACAG	Nl.chr02.1429 dsRNA synthesis
dsNl.chr02.1429-R	T7-CGAACATTTTCCGGTCATCT
dsNl.chr03.1973 -F	T7-AGGGAATGCCTGTTTTGTTG	Nl.chr03.1973 dsRNA synthesis
dsNl.chr03.1973 -R	T7-TGCAGCTGTTTCCTTGTTTG
dsNl.chr11.011-F	T7-AGGTGAGGAGGATGAGGATGA	Nl.chr11.011 dsRNA synthesis
dsNl.chr11.011-R	T7-AGTGCTGCCTGCTTCAACA
dsNl.chr04.0822-F	T7-GAAGTATGAGTGCGGTGTGGTT	Nl.chr04.0822 dsRNA synthesis
dsNl.chr04.0822-R	T7-TCGTCGGGCCAGCTAGTATG
dsNl.chr06.0511-F	T7-AAAAAGGGCAGCTCACTGAA	Nl.chr06.0511 dsRNA synthesis
dsNl.chr06.0511-R	T7-ATCCCATCCCAACCATTGTA
dsNl.chr02.0854-F	T7-TGGTGCTCAGAGCTAGAGAAGA	Nl.chr02.0854 dsRNA synthesis
dsNl.chr02.0854-R	T7-CCTGCTGTTTCCAAACCGATTT
dsNl.chr06.0017-F	T7-CGGTCACATGGTCGGCTAT	Nl.chr06.0017 dsRNA synthesis
dsNl.chr06.0017-R	T7-TCGCAGATGTCGCACTTGA
dsNl.chr14.117-F	T7-AGTCTGAGCCAATGGATTCTGC	Nl.chr14.117 dsRNA synthesis
dsNl.chr14.117-R	T7-GCTACCTTCTCCCTCCTCTTCT
dsNl.chr06.0205-F	T7-CCTGCCACTCATCTGCCTTATC	Nl.chr06.0205 dsRNA synthesis
dsNl.chr06.0205-R	T7-GACGCTCTCCTCTGGACTTGA
dsNl.chr03.0093-F	T7-GCTGAAGAGGAGGAAGAAG	Nl.chr03.0093 dsRNA synthesis
dsNl.chr03.0093-R	T7-GTGTGAGTACGCTTATGAAC
dsNl.chrX.0792-F	T7-CACAGGAGGTGATGAGTGACAG	Nl.chrX.0792 dsRNA synthesis
dsNl.chrX.0792-R	T7-GCCTTCAGGTGAGACGACTTG
dsNl.chr06.0706-F	T7-CCACCAACTACGAGCGACCT	Nl.chr06.0706 dsRNA synthesis
dsNl.chr06.0706-R	T7-GCCTGCTGCTGCTGATGATG
dsNl.chr09.902-F	T7-GCTACCGACGAAGACCAATGC	Nl.chr09.902 dsRNA synthesis
dsNl.chr09.902-R	T7-ATACGAGAATGGCGGCTTGTG
dsNl.chr07.1024-F	T7-GTCGCAACGGTCTCTTCTTCT	Nl.chr07.1024 dsRNA synthesis
dsNl.chr07.1024-R	T7-GCTGCCAGATAGTCGCTCAT
dsNl.chr04.0145-F	T7-AACAAGGCTGGCAGAACTCC	Nl.chr04.0145 dsRNA synthesis
dsNl.chr04.0145-R	T7-GGTGGCGTAGATGTCCTGGTA
dsNl.chr06.0557-F	T7-CGAGCAACCGCAGAAGAAGAT	Nl.chr06.0557 dsRNA synthesis
dsNl.chr06.0557-R	T7-GAAGCAGCCAAGGTCGTGAG
dsNl.chr06.0567-F	T7-TCCGATGCCGAGAACAACAAC	Nl.chr06.0567 dsRNA synthesis
dsNl.chr06.0567-R	T7-AACAGCTTGCCGCAGACATT
dsNl.chr02.1613-F	T7-GTGGGTAGGCTGCAAAGTGT	Nl.chr02.1613 dsRNA synthesis
dsNl.chr02.1613-R	T7-TTACCCACTCGTCGTTCACA
dsNl.chr01.1354-F	T7-GACAGAAGGAGTGACGAAT	Nl.chr01.1354 dsRNA synthesis
dsNl.chr01.1354-R	T7-CAGTGATGGCAGAGGAAC
dsNl.chr13.430-F	T7-TGTGGAAGCTATGGAGGATGAA	Nl.chr13.430 dsRNA synthesis
dsNl.chr13.430-R	T7-TCACAGATGTAACGCCTCTCTC
dsNl.scaffold.0332-F	T7-CTCCTGCTACAAGTGCTTCTC	Nl.scaffold.0332 dsRNA synthesis
dsNl.scaffold.0332-R	T7-TCCATTACCACCACCGTTCA
dsNl.chrX.0729-F	T7-TCGTTCTCATCCTTCAAGTG	Nl.chrX.0729 dsRNA synthesis
dsNl.chrX.0729-R	T7-GCCTGAATGCTCCTTCTG
dsNl.chrX.0419-F	T7-CTCCAACCTTTACCCCCAAT	Nl.chrX.0419 dsRNA synthesis
dsNl.chrX.0419-R	T7-CCGTTTATCGATGGCAAACT
dsNl.chr09.023-F	T7-ACTCGCTGGCTTCATGCTAT	Nl.chr09.023 (scr) dsRNA synthesis
dsNl.chr09.023-R	T7-TGGAATTGGAGGAGGTTGTC
dsNl.chr05.0512-F	T7-CAGATATTGCGATGCACTGG	Nl.chr05.0512 (Not) dsRNA synthesis
dsNl.chr05.0512-R	T7-CCAACCTCTGTTGCTGGATT
dsNl.chr05.0961-F	T7-CTCCACTCCATGACCGAGAT	Nl.chr05.0961(HGTX) dsRNA synthesis
dsNl.chr05.0961-R	T7-ATTTCAGCTGCGTGCTTTTT
dsNl.chr05.0386-F	T7-CCCACGATCTCACCACCA	Nl.chr05.0386 (unpg) dsRNA synthesis
dsNl.chr05.0386-R	T7-TCGAGTTGCAGCGAGTCTGT
dsNl.chr06.0907-F	T7-CTGAGGAGGAGCTGGATGAC	Nl.chr06.0907 (ara) dsRNA synthesis
dsNl.chr06.0907-R	T7-CTATCACGCTGGGCAGTTTC
dsNl.chr03.0262-F	T7-TATTGTCTCCAGCAGGGTCC	Nl.chr03.0262 (Mkx) dsRNA synthesis
dsNl.chr03.0262-R	T7-CACATTCCTGTCACGAAACG
dsNl.chr01.0212-F	T7-GGATGCGGAGCACGACAA	Nl.chr01.0212 (Vis) dsRNA synthesis
dsNl.chr01.0212-R	T7-AGCGACGACACTATGAACGAC
dsNl.chr03.0042-F	T7-ATGATTCCAAAACAGTCGG	Nl.chr03.0042 (Hhex) dsRNA synthesis
dsNl.chr03.0042-R	T7-AATATGCTGAGATCGGTGC
dsNl.chr05.1061-F	T7-GCTTTACCCAGGAGCAAGTG	Nl.chr05.1061(so) dsRNA synthesis
dsNl.chr05.1061-R	T7-AGTTTGAGACCTGGGTGGTG
dsNl.chrX.1223-F	T7-TAGTGACTTGGCCAACATGC	Nl.chrX.1223 (en) dsRNA synthesis
dsNl.chrX.1223-R	T7-TCGCTTCTCGGTGAGGTATC
dsNl.chr02.1708-F	T7-AAGGAGCGACCGTACAAGTG	Nl.chr02.1708 dsRNA synthesis
dsNl.chr02.1708-R	T7-TTGTTGATGAGGCACACGAT
dsNl.chr06.0431-F	T7-TGGCAAGATTGCAAAAGATG	Nl.chr06.0431 dsRNA synthesis
dsNl.chr06.0431-R	T7-ATGTTGACGTGTGAATGGGA
dsNl.scaffold.0289-F	T7-TCCTCACCATCCTCATCAA	Nl.scaffold.0289 dsRNA synthesis
dsNl.scaffold.0289-R	T7-CTGTCATCATTCTCCTCCTTA
dsNl.chr05.0964 -F	T7-GAGCTCCTGGTCGATTTGTC	Nl.chr05.0964 dsRNA synthesis
dsNl.chr05.0964 -R	T7-GCCTCCGTTCATAGTGGTGT
dsNl.chr11.274-F	T7-GAGAGCAGCCAAAACCACTC	Nl.chr11.274 dsRNA synthesis
dsNl.chr11.274-R	T7-TTTCGGGTCTCTCAGCAACT
dsNl.chr02.0435-F	T7-AAGAACCAGACATGGCCAAC	Nl.chr02.0435 dsRNA synthesis
dsNl.chr02.0435-R	T7-GTATGGCCCGGATGATACAC
dsNl.chr01.0532-F	T7-GAAGTGTGGAGCGAGAAC	Nl.chr01.0532 dsRNA synthesis
dsNl.chr01.0532-R	T7-ATTAGTGTGGTGAGTGAGAC
dsNl.chr02.1806-F	T7-ACTTCCATCCAACTGTAGC	Nl.chr02.1806 dsRNA synthesis
dsNl.chr02.1806-R	T7-CCGAACCATCTGAATCCAT
dsNl.chr03.0045-F	T7-CATTGGAGGGAAAGGAACA	Nl.chr03.0045 dsRNA synthesis
dsNl.chr03.0045-R	T7-AGTAGTAGCGTGGTATTGC
dsNl.chr02.0974-F	T7-CTGCTCAAGAAGGACAAGTACC	Nl.chr02.0974 dsRNA synthesis
dsNl.chr02.0974-R	T7-GGTGACACTGGCTCAGACTT
dsNl.chr02.0572-F	T7-GTCAGGACTGCGACATCAGA	Nl.chr02.0572 dsRNA synthesis
dsNl.chr02.0572-R	T7-GAGTCAGTCCGCCTCTCATC
dsNl.scaffold.0344-F	T7-GAATGCGGCTCGTCTTAT	Nl.scaffold.0344 dsRNA synthesis
dsNl.scaffold.0344-R	T7-CGTCTCGTGCTAATTGTTC
dsNl.chr13.431-F	T7-AGTCCTCACCTGTGGAGTCG	Nl.chr13.431 dsRNA synthesis
dsNl.chr13.431-R	T7-CGTGTAGATGGAAGGCGAAT
dsNl.chr04.0598-F	T7-AGGTGCGAAACAGCAGAGAT	Nl.chr04.0598 dsRNA synthesis
dsNl.chr04.0598-R	T7-TTTCGCTTCACTTTCTCCGT
dsNl.chr09.678-F	T7-ATGAACTCAAAACGGATGGC	Nl.chr09.678 dsRNA synthesis
dsNl.chr09.678-R	T7-TCGTCAATCTGTCGTTCAGC
dsNl.chr03.1837-F	T7-ATGTTGGGCTCGTCGGACT	Nl.chr03.1837 dsRNA synthesis
dsNl.chr03.1837-R	T7-GCCTGTCCCGTATAGAGAAACT
dsNl.chr06.0466-F	T7-CCGATGATCAGGGACTTTGT	Nl.chr06.0466 dsRNA synthesis
dsNl.chr06.0466-R	T7-AGGGTTGAGCAGCAGTAGGA
dsNl.chr03.1836-F	T7-GCCTGAGCCAGCAAATAAAG	Nl.chr03.1836 dsRNA synthesis
dsNl.chr03.1836-R	T7-GAACTGGAAGTTGGAGCGAG
dsNl.chr09.006-F	T7-CAACTACTCGCTGCAACACC	Nl.chr09.006 (abd-a) dsRNA synthesis
dsNl.chr09.006-R	T7-CGCCTGTTTGTCTTGTTTCA
dsNl.chrX.1175-F	T7-TGCATTCACACTCGATCCAT	Nl.chrX.1175 (ct) dsRNA synthesis
dsNl.chrX.1175-R	T7-GTGGCTCAGGAACCTGACAT
dsNl.chr01.1034-F	T7-TCACAAAGACTGCGACGAAC	Nl.chr01.1034 (otp) dsRNA synthesis
dsNl.chr01.1034-R	T7-CTGGATTCAGTCAAGCCGAT
†: T7, 5'-TAATACGACTCACTATAGGGAGA-3'
