# Supplementary material for: The transcription factor Zfh1 acts as a wing-morph switch in planthoppers
Source: Nat Commun. 2022 Sep 27;13:5670. doi: 10.1038/s41467-022-33422-6 (PMC9515195; doi:10.1038/s41467-022-33422-6)
Supplement: Supplementary file 11 — Source Data [file 41467_2022_33422_MOESM11_ESM.xlsx]

## Sheet: Fig.1a
Figure 1a

## Sheet: Fig.1c
Figure 1c		Biological repeats	Well	Fluor	Target gene	Sample	Ct
		Exp. 1	B01	SYBR	rps11	dsZfh1	22.7425
			B02	SYBR	rps11	dsZfh1	22.5951
			B03	SYBR	rps11	dsZfh1	22.5403
			E01	SYBR	Zfh1	dsZfh1	28.042
			E02	SYBR	Zfh1	dsZfh1	27.7295
			E03	SYBR	Zfh1	dsZfh1	27.6291
		Exp. 2	B04	SYBR	rps11	dsZfh1	22.54
			B05	SYBR	rps11	dsZfh1	22.5429
			B06	SYBR	rps11	dsZfh1	22.7019
			E04	SYBR	Zfh1	dsZfh1	27.4567
			E05	SYBR	Zfh1	dsZfh1	27.3435
			E06	SYBR	Zfh1	dsZfh1	27.2973
		Exp. 3	B07	SYBR	rps11	dsZfh1	22.4313
			B08	SYBR	rps11	dsZfh1	22.3248
			B09	SYBR	rps11	dsZfh1	22.4486
			E07	SYBR	Zfh1	dsZfh1	27.3518
			E08	SYBR	Zfh1	dsZfh1	27.2388
			E09	SYBR	Zfh1	dsZfh1	27.2279
		Exp. 1	C01	SYBR	rps11	dsZfh1_2	22.654
			C02	SYBR	rps11	dsZfh1_2	22.633
			C03	SYBR	rps11	dsZfh1_2	22.5733
			F01	SYBR	Zfh1	dsZfh1_2	27.6652
			F02	SYBR	Zfh1	dsZfh1_2	27.1137
			F03	SYBR	Zfh1	dsZfh1_2	27.169
		Exp. 2	C04	SYBR	rps11	dsZfh1_2	22.4267
			C05	SYBR	rps11	dsZfh1_2	22.3023
			C06	SYBR	rps11	dsZfh1_2	22.4408
			F04	SYBR	Zfh1	dsZfh1_2	27.033
			F05	SYBR	Zfh1	dsZfh1_2	27.0681
			F06	SYBR	Zfh1	dsZfh1_2	27.0371
		Exp. 3	C07	SYBR	rps11	dsZfh1_2	22.7413
			C08	SYBR	rps11	dsZfh1_2	22.5972
			C09	SYBR	rps11	dsZfh1_2	22.7895
			F07	SYBR	Zfh1	dsZfh1_2	27.1789
			F08	SYBR	Zfh1	dsZfh1_2	27.2091
			F09	SYBR	Zfh1	dsZfh1_2	27.0407
		Exp. 1	A01	SYBR	rps11	dsGfp	22.5966
			A02	SYBR	rps11	dsGfp	22.5652
			A03	SYBR	rps11	dsGfp	22.5645
			D01	SYBR	Zfh1	dsGfp	26.623
			D02	SYBR	Zfh1	dsGfp	26.5301
			D03	SYBR	Zfh1	dsGfp	26.483
		Exp. 2	A04	SYBR	rps11	dsGfp	22.5629
			A05	SYBR	rps11	dsGfp	22.4841
			A06	SYBR	rps11	dsGfp	22.5045
			D04	SYBR	Zfh1	dsGfp	26.4183
			D05	SYBR	Zfh1	dsGfp	26.3533
			D06	SYBR	Zfh1	dsGfp	26.5383
		Exp. 3	A07	SYBR	rps11	dsGfp	22.6798
			A08	SYBR	rps11	dsGfp	22.6458
			A09	SYBR	rps11	dsGfp	22.6795
			D07	SYBR	Zfh1	dsGfp	26.3546
			D08	SYBR	Zfh1	dsGfp	26.3391
			D09	SYBR	Zfh1	dsGfp	26.5432

## Sheet: Fig.1d
Figure 1d

## Sheet: Fig.1e
Figure 1e			Numer of BPHs
	dsRNA		Long-winged (LW)	Intermediate-size (IMW)	Short-winged (SW)
	dsGfp	Female	3	0	152
	dsZfh1	Female	148	13	2
	dsZfh1_2	Female	127	21	10

## Sheet: Fig.1f
Figure 1f		WtSW				dsZfh1LW				WtLW
	Samples	Forewing size (mm2)	Hind tibia length (mm)		Samples	Forewing size (mm2)	Hind tibia length (mm)		Samples	Forewing size (mm2)	Hind tibia length (mm)
	#1	0.878	0.965		#1	2.325	1.015		#1	3.001	1.02
	#2	0.831	0.935		#2	1.832	0.942		#2	2.619	1.011
	#3	1.03	0.985		#3	2.482	1.051		#3	2.956	1.018
	#4	0.997	0.978		#4	1.97	1.058		#4	2.605	0.944
	#5	0.933	1.092		#5	2.227	0.977		#5	2.934	0.981
	#6	0.915	0.962		#6	1.878	0.954		#6	2.98	0.948
	#7	0.934	1.001		#7	2.226	1.015		#7	2.869	0.928
	#8	0.745	0.912		#8	2.094	0.968		#8	2.887	0.968
	#9	1.027	1.065		#9	2.153	1.049		#9	2.603	0.966
	#10	0.842	0.966		#10	2.136	0.984		#10	2.313	0.923
	#11	0.977	0.949		#11	2.385	1.006		#11	2.589	0.933
	#12	0.772	0.961		#12	2.135	0.991		#12	3.008	0.97
	#13	0.72	0.91		#13	2.119	0.95		#13	2.856	1.025
	#14	0.747	0.98		#14	2.322	1.045		#14	2.517	0.971
	#15	0.717	0.906		#15	2.267	0.995		#15	2.642	0.939
	#16	0.786	0.954		#16	2.306	0.987		#16	2.857	0.989
	#17	0.936	1.009		#17	2.329	1.016		#17	2.362	0.919
	#18	1.039	1.066		#18	2.095	0.945		#18	2.787	0.967
	#19	0.931	0.968		#19	2.19	0.979		#19	2.932	0.999
	#20	0.81	0.945		#20	1.776	0.924		#20	3.037	0.997

## Sheet: Fig.2a
Figure 2a

## Sheet: Fig.2b
Figure 2b

## Sheet: Fig.3a
Figure 3a

## Sheet: Fig.3b
Figure 3b			Numer of Laodelphax striatellus planthoppers
	dsRNA		Long-winged (LW)	Intermediate-size (IMW)	Short-winged (SW)
	dsGfp	Female	0	0	107
	dsLsZfh1	Female	8	20	41
	dsGfp	Male	16	0	80
	dsLsZfh1	Male	31	8	37

## Sheet: Fig.4c
Figure 4c	Biological repeats	Well	Fluor	Target gene	Sample	Ct
	Exp.1	A01	SYBR	rps11	dsGfp	22.7599
		A02	SYBR	rps11	dsGfp	22.2433
		A03	SYBR	rps11	dsGfp	22.248
		A07	SYBR	FoxO	dsGfp	23.3368
		A08	SYBR	FoxO	dsGfp	23.2584
		A09	SYBR	FoxO	dsGfp	23.5348
	Exp.2	B01	SYBR	rps11	dsGfp	22.6251
		B02	SYBR	rps11	dsGfp	22.4542
		B03	SYBR	rps11	dsGfp	22.4832
		B07	SYBR	FoxO	dsGfp	23.8021
		B08	SYBR	FoxO	dsGfp	23.7075
	Repeat #1	B09	SYBR	FoxO	dsGfp	23.7328
	Exp.3	C01	SYBR	rps11	dsGfp	22.3381
		C02	SYBR	rps11	dsGfp	22.2993
		C03	SYBR	rps11	dsGfp	22.216
		C07	SYBR	FoxO	dsGfp	23.0352
		C08	SYBR	FoxO	dsGfp	22.9342
	Repeat #1	C09	SYBR	FoxO	dsGfp	23.0732
	Exp.4	D01	SYBR	rps11	dsGfp	22.53
		D02	SYBR	rps11	dsGfp	22.3258
		D03	SYBR	rps11	dsGfp	22.3083
		D07	SYBR	FoxO	dsGfp	23.1907
		D08	SYBR	FoxO	dsGfp	23.1133
	Repeat #1	D09	SYBR	FoxO	dsGfp	23.1296
	Exp.5	E01	SYBR	rps11	dsGfp	22.5352
		E02	SYBR	rps11	dsGfp	22.4272
		E03	SYBR	rps11	dsGfp	22.2929
		E07	SYBR	FoxO	dsGfp	23.4583
		E08	SYBR	FoxO	dsGfp	23.3787
	Repeat #1	E09	SYBR	FoxO	dsGfp	23.2535
	Exp.1	A04	SYBR	rps11	dsZfh1	22.6042
		A05	SYBR	rps11	dsZfh1	22.6402
		A06	SYBR	rps11	dsZfh1	22.6531
		A10	SYBR	FoxO	dsZfh1	25.2657
		A11	SYBR	FoxO	dsZfh1	25.2792
		A12	SYBR	FoxO	dsZfh1	25.3917
	Exp.2	B04	SYBR	rps11	dsZfh1	22.7359
		B05	SYBR	rps11	dsZfh1	22.5635
		B06	SYBR	rps11	dsZfh1	22.6384
		B10	SYBR	FoxO	dsZfh1	25.5682
		B11	SYBR	FoxO	dsZfh1	25.4953
	Repeat #1	B12	SYBR	FoxO	dsZfh1	25.4076
	Exp.3	C04	SYBR	rps11	dsZfh1	22.2693
		C05	SYBR	rps11	dsZfh1	22.1856
		C06	SYBR	rps11	dsZfh1	22.2728
		C10	SYBR	FoxO	dsZfh1	24.6466
		C11	SYBR	FoxO	dsZfh1	24.5951
	Repeat #1	C12	SYBR	FoxO	dsZfh1	24.5974
	Exp.4	D04	SYBR	rps11	dsZfh1	22.2257
		D05	SYBR	rps11	dsZfh1	22.1339
		D06	SYBR	rps11	dsZfh1	22.0961
		D10	SYBR	FoxO	dsZfh1	24.8466
		D11	SYBR	FoxO	dsZfh1	24.8353
	Repeat #1	D12	SYBR	FoxO	dsZfh1	24.7885
	Exp.5	E04	SYBR	rps11	dsZfh1	22.111
		E05	SYBR	rps11	dsZfh1	22.1191
		E06	SYBR	rps11	dsZfh1	22.0838
		E10	SYBR	FoxO	dsZfh1	24.7232
		E11	SYBR	FoxO	dsZfh1	24.7564
	Repeat #1	E12	SYBR	FoxO	dsZfh1	24.8008

[truncated: 34 more sheets: Fig.4e, Fig.4g, Fig.4h, Fig.5a, Fig.5b, Fig.5d, Fig.5g, Fig.5i, Fig.5f, Fig.5h, Fig.6a, Fig.6b, Fig.6c, Fig.6d, Supplementary Fig.1a, Supplementary Fig.1b, Supplementary Fig.1c, Supplementary Fig.1d, Supplementary Fig.1e, Supplementary Fig.2a …]
